# Supplementary material for: iRhom pseudoproteases regulate ER stress-induced cell death through IP3 receptors and BCL-2
Source: Nat Commun. 2022 Mar 10;13:1257. doi: 10.1038/s41467-022-28930-4 (PMC8913617; doi:10.1038/s41467-022-28930-4)
Supplement: Supplementary file 4 — Source data [file 41467_2022_28930_MOESM4_ESM.xlsx]

## Sheet: Fig1
Fig. 1a
	WT			iR1/2 DKO
Control	2.42	2.01	1.71	3.24	1.56	2.94
Tuni	20.2	25.3	26.6	11.4	8.2	7.8
Bref A	24	22.9	26.3	10.2	9.5	9.1
Fig. 1b
	WT			iR1/2 DKO
Control	0	0	0	0	0	0
Tuni-0.25	12.1468	14.3908	8.18738	4.36891	5.54166	1.94478
Tuni-0.5	10.4268	13.004	8.7887	3.79203	4.86694	3.595
Bref A	10.3581	10.7029	8.36594	4.33217	3.41134	3.42466
Fig. 1c
Fig. 1d
	Normal	Abnormal	Missing
WT	96.6387	2.10084	1.2605
iRhom-/-	90.8263	8.05322	1.12045
ninaEG69D	0.4329	8.65801	90.9091
iRhom-/-;ninaEG69D	24.6259	69.2517	6.12245
Fig. 1e
Fig. 1f

## Sheet: Fig2
Fig. 2b
Fig. 2c
Fig. 2d
	WT				iR1/2 DKO
Tuni-0.25	53.949	36.9792	64.3338	40.8451	2.38095	4.83871	1.82927	12.4711
Tuni-0.5	59.8089	41.6667	73.755	43.1925	7.14286	7.74194	10.3659	16.3972
Bref A	58.3439	44.7917	57.2005	42.2535	21.9048	18.7097	24.3902	21.4781
FCCP	88.7261	64.0625	87.5101	71.8779	88.2381	67.7419	91.2195	82.9561
Fig. 2e
	WT			iR1/2 DKO
DMSO	1	1	1	0.27609	0.300793	0.103974
GI	1.01937	0.749475	1.10872	0.216704	0.247452	0.134578
GW	0.801281	0.72719	1.05446	0.273196	0.266021	0.0918541
Fig. 2f

## Sheet: Fig3
Fig. 3a
	WT					iR1/2 DKO
-4	138.343	154.96	166.882	169.811	185.868		31.1054	48.336	36.6842	46.2563	36.1173
-4.5	113.414	135.045	114.353	140.666	187.124		31.2367	37.4517	25.5768	34.983	35.6246
-5	86.5044	119.326	98.0246	129.506	151.423		14.2133	21.6552	-2.65801	19.9583	17.7095
-5.5	33.5001	82.8542	64.2999	86.4237	114.179		6.24984	4.38049	27.4102	3.60257	7.29014
-6	0.669352	44.6649	39.9352	45.0651	36.0653		1.43981	0.795486	-1.47461	0.595757	1.56401
-6.5	-0.968773	7.00466	11.0827	6.43619	0.191707		-0.490845	-0.0392888	-1.18519	-0.310535	-0.782193
-7	-0.425971	0.137623	-0.161111	-0.359572	-1.30516		-0.754823	0.619411	-0.0934447	0.108455	-1.07698
					-0.820326						-2.43887
WT	iR1/2 DKO
138.343	31.1054
154.96	48.336
166.882	36.6842
169.811	46.2563
185.868	36.1173
Fig. 3b
	WT						iR1/2 DKO
-5	46.1073	44.7256	61.2471	50.2291	57.1949		1.50162	4.0597	3.17056	3.68313	-1.15959
-5.5	41.965	41.5427	53.0646	43.8079	53.2694		2.99832	3.09436	4.51524	3.9703	1.28641
-6	35.1707	36.9125	49.5217	40.6663	47.5565		2.59681	2.44341	4.02493	2.55657	-0.401508
-6.5	36.313	34.5939	43.8392	37.9087	47.2233		1.23042	1.40299	3.29062	2.19986	3.11985
-7	25.8634	29.5458	32.4583	29.6427	34.6217		0.953137	0.863269	2.3349	1.00492	2.15628
-7.5	18.0347	19.1241	20.0211	17.9805	23.4514		-0.596971	-0.603502	-0.691709	0.462262	0.156011
-8	11.1964	11.5819	9.33964	12.9676	13.0985		-1.00833	0.482683	-1.02382	-0.975146	0.991287
-8.5	-0.0549324	0.0575427	-0.164651		-0.37006		-0.375853		-0.599928		-0.531127
-9	-0.0345	0.094272	-0.16				-0.389853		-0.52
WT	iR1/2 DKO
46.1073	1.50162
44.7256	4.0597
61.2471	3.17056
50.2291	3.68313
57.1949	-1.15959
Fig. 3c
A3T	WT					iR1/2 DKO
0.7364	65.7124	36.3908	36.7746	31.5823	60.3504	66.2957	67.1788	69.6744	50.2723	59.8192
2.0346	68.0768	39.2738	35.1057	35.9371	55.2586	64.0284	69.9915	71.4012	55.4531	60.2274
3.316	66.6592	28.5691	30.0614	39.1352	57.4802	72.5652	66.0578	65.1127	49.3776	56.2313
4.7588	70.4791	35.0707	32.3018	38.9614	54.933	65.4718	66.1546	69.908	43.7902	58.3259
6.1916	63.6109	33.651	31.5873	34.6554	59.283	58.1483	62.7836	69.3796	51.9575	64.067
7.648	65.25	30.8388	33.5137	34.873	57.4387	58.6374	65.2121	74.2298	50.6959	54.217
9.0878	69.4578	28.7201	32.3566	36.7595	54.0836	61.4452	67.1872	65.2011	56.7243	59.6029
10.5302	70.6803	33.7533	30.3097	39.0798	53.0602	66.2736	62.4288	71.8615	45.1181	53.9538
11.9732	70.0053	36.6591	32.9499	35.2383	57.8279	58.7167	69.2045	75.0904	48.4922	60.7181
13.4092	69.4023	30.27	31.0302	29.6942	54.5198	67.9245	63.5902	66.3538	46.0818	60.3891
14.849	67.7629	33.6061	31.988	31.7491	52.4964	64.809	65.5049	72.4423	42.4251	54.122
16.2916	68.7814	32.2869	29.9423	33.5686	55.8663	63.1386	65.9887	71.588	48.9549	52.6664
17.7374	65.5863	27.3298	28.7399	37.764	52.6251	64.6628	63.9898	73.018	47.5892	57.365
19.167	72.5079	31.1719	31.7242	35.371	62.2398	56.648	65.7758	69.7912	44.4712	53.7639
20.6234	69.0878	30.6972	28.1236	35.8193	57.4491	63.5958	62.9322	73.1942	49.876	65.1099
22.063	66.9672	33.4588	30.4935	40.5978	52.1902	64.1883	60.9375	64.5027	46.583	58.4215
23.5056	66.854	31.8586	30.481	34.4154	59.7852	70.9189	63.9926	69.4769	57.4223	61.2338
24.9382	67.091	32.0154	31.2987	31.5873	57.3687	60.6906	70.8102	74.7371	49.6119	55.4232
26.381	68.6177	30.8885	30.9258	34.4354	64.1979	64.9774	65.5989	62.2556	46.1568	58.2467
27.8242	75.1057	39.5333	36.9427	42.9224	71.372	75.3794	71.7582	80.1456	59.9562	68.5683
29.2668	58.7629	28.7771	30.2526	33.4488	54.8348	63.5186	62.3821	71.2757	46.0845	55.6027
30.6994	60.3713	30.1036	32.9997	28.2522	54.1971	60.91	62.7093	78.8745	49.8275	57.035
32.1422	64.4575	29.5107	29.9423	25.6149	49.6515	57.6924	66.4036	66.9185	49.9569	59.3676
33.5854	59.5666	28.8638	22.1993	30.4587	49.6643	63.045	61.4534	61.5742	43.446	53.4006
35.0282	64.8326	28.8316	23.8261	37.2967	50.7078	61.2174	62.0082	66.8576	38.4695	51.6115
36.4708	63.9908	28.9332	27.6833	29.719	54.0139	62.8579	61.2475	70.1529	48.9253	61.7884
37.9034	61.104	28.8787	30.2849	31.9607	54.7676	60.7976	61.4205	67.4338	35.9368	52.0522
39.3462	58.4199	23.7229	24.234	35.674	52.6456	54.8714	61.3765	69.3046	44.7411	58.826
40.7894	59.4859	29.8555	30.2054	30.2104	52.1876	60.326	64.362	67.5918	43.6914	55.2492
42.232	62.2634	27.6685	26.2953	28.2695	49.9026	58.0855	57.908	56.8606	44.8133	50.6095
43.6748	63.014	29.1091	26.0512	28.1928	42.8515	52.5419	59.8165	62.7699	41.4006	50.3775
45.1076	60.7649	27.9974	25.4991	27.7402	50.5	51.1819	57.7306	62.9295	43.0513	52.8262
46.5506	56.7802	24.5365	24.325	29.3198	43.3914	51.3386	59.6331	64.6903	40.2663	51.898
47.9934	58.1836	28.8415	28.7152	27.1939	48.7683	62.7286	56.9096	64.867	44.7625	50.0647
49.436	57.2649	25.3858	21.7118	29.9448	55.4654	59.4114	54.5373	58.233	40.7814	52.2497
50.8688	57.0005	29.7463	29.0744	24.2513	48.6993	54.1166	55.0643	61.4452	39.293	49.7574
52.3116	59.5354	26.1325	26.4039	28.3388	43.7593	55.7006	60.0301	69.6466	38.623	49.181
53.7546	56.6585	25.8367	26.2485	26.3027	50.4462	51.6061	58.58	60.6331	38.5701	53.3626
55.1972	57.8071	29.5082	27.7154	30.9457	50.7566	52.155	61.934	64.8974	41.6665	54.3174
56.6432	55.8326	28.4428	26.2164	33.9432	52.4552	53.0971	61.8544	55.7223	37.0131	47.9357
58.0762	52.1053	26.9642	25.7332	32.409	49.7745	57.0432	58.8998	61.1048	43.2619	55.4639
59.519	57.872	25.2158	23.7745	22.54	46.0906	60.559	57.7907	63.1166	42.0869	49.7197
60.9588	54.7496	23.7892	29.1884	29.2727	48.6737	56.3947	54.6704	65.1707	40.1522	44.9791
62.4012	52.4449	32.0702	29.7066	30.3668	45.6323	51.2305	53.2054	60.3123	40.1681	46.0443
63.8374	57.322	25.2429	20.8628	32.0603	54.4139	53.5632	54.0759	56.9887	41.1959	51.6763
65.2802	56.226	23.6246	23.357	32.1723	52.3677	58.0609	59.4798	59.0967	42.934	51.3764
66.7198	59.6291	26.4088	27.0605	28.8291	47.0108	51.4601	55.9918	54.904	44.8988	56.0135
68.1656	62.4908	31.3385	26.0339	33.087	48.8835	62.1951	65.0796	61.5577	45.6613	49.7089
69.6052	60.7023	24.6497	22.464	26.4384	51.1545	55.1785	57.4878	56.8797	39.985	54.2767
71.038	60.1108	27.0877	24.0988	35.341	54.0268	55.1377	57.7525	58.8014	39.2294	46.7331
72.481	61.4302	24.1431	27.4682	29.1339	42.8793	53.5741	60.0603	53.509	46.1595	51.2521
73.9238	60.572	28.6235	27.4732	33.5886	48.6456	50.9091	58.1948	69.9053	40.885	52.063
75.3664	62.6529	30.2302	26.5174	31.6545	53.3642	57.706	63.5241	61.8928	39.2374	58.2494
76.799	64.8169	29.1264	34.0256	39.7677	54.2694	62.8194	61.2146	65.3806	53.6852	61.7445
78.242	64.0065	28.1136	31.8661	35.6039	56.4746	68.4073	66.3317	75.618	52.0847	67.6639
79.685	68.3828	33.1369	32.3815	39.4955	60.2827	69.3462	72.6881	69.9192	53.7937	68.8905
81.1276	67.6258	34.2055	38.5486	38.8582	64.0773	71.5573	82.0825	80.9746	62.4755	67.9356
82.5704	73.276	36.3883	36.3707	42.2259	63.1108	80.7425	80.1258	82.4201	64.6876	76.9923
84.0032	73.5713	36.619	37.1059	44.9378	68.9822	71.5295	76.9923	86.9676	67.6445	79.8855
85.4462	78.8802	39.5409	41.108	57.9836	73.284	84.0821	86.5076	93.1612	65.9057	82.5109
86.889	80.8983	40.1789	42.6589	50.2435	70.1402	85.0672	82.9935	90.0986	70.8464	77.7524
88.3316	80.7019	46.3301	38.2995	55.318	75.2418	83.755	94.036	100.811	71.3984	88.7675
89.7642	83.1307	49.6105	53.6606	56.5419	79.7259	95.5951	99.6681	101.098	76.6098	87.1962
91.2072	85.3546	52.5607	49.7002	56.2726	81.8841	94.218	93.0775	105.588	78.5473	90.1531
92.6502	87.2682	55.1345	49.2674	58.3368	79.5379	93.4007	97.1144	108.58	88.3464	89.2893
94.093	87.0127	54.7857	50.8593	63.3071	84.7695	97.097	98.5936	110.213	89.0054	93.8915
95.5356	92.314	62.2137	48.9423	70.6883	91.0823	107.688	102.943	113.267	84.5915	96.276
96.9684	91.1589	60.9579	56.5005	64.1297	86.9747	96.9518	111.063	110.322	89.3868	95.3953
98.4112	97.1813	61.4197	59.5744	69.3653	96.9357	105.479	111.915	118.609	94.4232	105.206
99.8542	101.399	63.6685	60.585	72.2875	89.3156	110.669	108.591	115.769	90.1474	104.439
101.297	105.066	68.4514	64.851	74.9991	100.677	111.891	112.776	116.519	92.8554	103.447
102.729	103.648	69.0826	64.2791	71.1599	93.0842	110.393	117.153	122.436	99.671	116.055
104.172	103.62	69.3653	64.468	76.7695	98.5851	113.071	116.51	125.618	93.7529	110.571
105.615	107.933	66.8434	67.4045	78.7273	105.887	119.414	119.753	133.649	94.1573	117.216
107.058	108.98	77.5562	75.3698	78.5584	106.772	109.091	114.012	125.818	102.127	118.573
108.502	108.205	65.4759	71.876	79.5567	108.758	127.856	124.025	129.199	108.024	108.571
109.933	110.368	77.0183	71.9105	78.4565	110.993	124.425	110.888	134.647	105.447	111.44
111.377	107.734	77.7919	71.9901	78.183	104.554	133.361	117.584	138.528	103.307	112.022
112.819	119.838	76.5957	73.5687	86.589	104.951	116.034	121.276	129.769	103.034	112.568
114.275	110.584	75.2018	73.0128	90.7269	109.712	120.692	122.12	137.373	102.978	117.392
115.715	120.644	78.6656	74.6578	88.3346	110.148	126.255	122.129	135.699	111.567	114.972
117.147	111.162	76.9059	77.6553	83.4035	114.728	118.007	124.337	146.786	110.784	124.882
118.59	114.136	80.527	73.417	83.1739	111.896	128.422	117.671	133.99	109.336	107.915
120.033	115.191	83.2415	71.2819	93.5068	117.203	116.115	131.339	137	111.683	120.312
121.476	117.977	85.5281	76.9327	88.9421	115.784	128.319	125.015	144.003	103.069	121.155
122.908	116.764	82.0135	80.5593	88.1223	122.796	117.572	128.124	127.47	99.0011	122.189
124.351	121.835	85.5606	79.785	89.4574	117.65	127.716	125.991	138.568	110.526	116.531
125.794	120.907	84.8128	83.0578	93.8253	117.14	131.716	124.639	132.999	113.02	117.189
127.237	124.285	78.2393	79.7743	92.6538	124.981	123.439	129.419	136.796	112.886	116.229
128.68	122.747	80.5189	78.0249	91.3175	120.552	135.262	119.069	138.893	104.8	104.533
130.126	112.732	85.9511	83.6873	91.613	119.746	126.431	133.517	140.729	112.06	120.319
131.558	120.501	83.0902	83.1874	97.9271	120.075	129.751	123.288	138.281	110.859	118.453
132.998	118.288	84.4311	89.4765	93.9681	119.769	134.356	119.63	135.573	106.588	111.793
134.454	122.604	89.0293	85.6067	96.1057	128.875	136.09	127.735	142.257	109.505	121.559
135.883	121.085	80.7664	85.5661	95.7724	121.712	130.85	130.606	139.642	110.944	124.297
137.33	122.925	83.4387	87.1839	102.923	123.391	122.705	123.297	137.756	106.983	123.152
138.769	127.697	89.0484	80.9818	97.7944	124.207	126.884	127.71	143.517	115.312	111.517
140.212	125.627	84.4501	79.7286	89.7493	120.773	130.062	120.887	142.77	109.339	120.439
141.668	118.057	86.7736	89.5829	92.7579	118.559	131.144	125.239	139.679	110.672	106.067
143.091	127.581	86.8089	86.2198	97.869	122.07	123.569	124.134	135.653	111.87	118.36
144.534	123.592	89.5419	88.7541	92.6072	119.629	129.532	123.36	138.194	114.146	116.743
145.973	125.183	87.3524	88.5116	95.3649	121.729	128.894	127.327	139.654	104.568	122.092
147.416	125.439	86.8062	78.8749	94.3115	120.255	122.678	121.249	135.481	112.729	114.673
148.861	119.212	85.0593	80.0941	95.3759	121.933	138.649	117.123	132.711	116.605	117.818
150.305	126.01	88.3972	83.2361	95.8578	124.757	128.155	120.328	137.79	111.832	126.307
151.737	121.898	86.9556	81.5877	91.1698	121.921	125.648	128.1	134.497	107.523	112.509
153.177	118.074	85.5146	86.4804	88.1005	123.434	121.161	119.093	135.835	110.793	114.435
154.62	117.524	87.3307	86.5998	94.4681	118.182	138.086	126.225	138.698	104.046	110.651
156.052	122.26	91.4625	84.9103	95.1254	118.881	125.558	124.997	129.114	105.335	123.859
157.495	125.713	85.379	83.3144	93.1995	112.161	124.597	126.835	136.978	102.727	114.28
158.938	113.233	86.1058	86.3691	96.5771	125.736	118.756	116.8	135.545	97.4047	107.31
160.381	125.549	82.3318	84.3499	86.9176	124.011	118.064	121.791	127.437	111.713	114.333
161.823	113.368	87.5292	80.7987	93.7648	121.471	121.254	123.623	121.824	107.051	111.321
163.259	122.816	87.9481	83.4035	90.227	120.518	125.015	116.151	132.279	101.375	109.549
164.702	118.117	90.4346	77.8963	94.7128	115.094	124.824	122.934	134.282	112.756	111.749
166.142	120.215	82.4694	86.407	88.4027	114.286	121.842	113.69	131.471	103.327	116.851
167.585	115.98	86.7763	88.1658	96.2049	121.944	123.155	115.052	126.401	102.41	114.393
169.031	114.467	78.3599	77.1868	88.2938	123.871	119.081	120.761	121.239	106.948	107.293
170.47	120.304	84.0334	79.4681	90.6422	118.71	120.993	114.819	127.3	105.523	117.989
171.913	118.527	82.383	81.0652	89.441	114.983	119.973	127.391	132.567	101.329	116.285
173.356	115.335	82.4154	80.4167	86.4288	106.663	121.791	117	127.108	103.6	107.054
174.802	114.362	81.6119	83.9442	85.9647	126.079	127.51	118.144	125.373	102.03	116.423
176.231	112.043	81.4126	78.7085	84.2606	120.501	119.053	116.393	127.005	106.338	110.37
177.674	115.934	84.0226	79.6776	88.3755	109.607	119.381	122.077	123.23	101.355	112.996
179.12	113.884	76.1601	76.3445	91.1288	115.04	119.183	115.87	123.499	97.7127	110.177
180.56	113.833	78.2152	78.9875	90.4591	114.513	116.022	116.136	128.398	98.3522	102.891
181.992	117.849	78.1723	80.3199	88.8658	114.442	121.164	125.958	124.579	101.343	103.697
183.435	111.45	81.7224	78.5637	88.6069	114.266	122.805	118.666	120.899	102.73	113.913
184.878	111.41	78.5825	81.0706	81.4745	108.477	118.87	115.727	130.426	101.606	110.506
186.321	104.862	76.0533	75.9598	86.8089	113.867	116.809	111.369	122.898	97.6952	108.308
187.764	111.8	77.9178	79.7528	86.9258	113.275	118.375	108.913	120.74	96.1688	116.169
189.196	110.03	80.7288	79.3231	83.0686	98.2588	112.464	112.892	125.503	101.165	105.488
190.639	107.327	76.9166	74.0318	79.5674	106.848	115.864	111.291	123.375	101.735	111.431
192.082	112.913	76.8204	75.7355	79.3231	103.224	123.315	112.334	122.705	98.9778	109.026
193.524	111.715	74.8924	77.0022	86.722	110.48	115.35	111.469	124.092	96.4123	109.934
194.967	108.958	76.6091	70.9903	76.43	103.475	111.188	116.564	119.882	97.3815	111.294
196.4	112.192	75.602	71.9716	82.6447	106.879	123.393	111.888	118.085	102.759	106.212
197.843	108.253	70.7545	73.9679	77.3742	103.999	109.736	119.246	125.943	91.8756	107.706
199.286	108.104	75.1457	70.6009	78.9178	117.165	106.945	112.595	124.449	99.604	114.363
200.728	102.926	79.5083	72.8772	74.125	106.498	109.635	117.716	129.718	93.8626	109.449
202.161	103.765	77.9338	75.7328	79.1566	102.879	110.959	114.155	118.351	89.3725	107.54
203.603	108.559	75.9064	72.3751	77.1092	107.167	117.689	106.471	115.569	88.3178	102.917
205.046	110.01	74.4286	73.3372	72.5424	98.7705	101.855	106.75	114.071	94.6805	93.8482
206.489	103.152	72.4309	68.2219	81.1029	103.698	114.235	112.788	110.156	93.6489	105.112
207.932	100.391	74.2342	73.7656	77.8106	105.775	117.357	109.123	116.432	94.0533	110.346
209.364	99.0832	74.394	70.8605	69.5292	99.0611	112.295	106.597	121.137	94.5996	103.902
210.807	102.984	68.8633	67.9132	77.0424	100.677	108.063	107.033	120.972	94.0909	104.342
212.25	108.326	76.8658	74.0451	77.7972	97.3498	108.946	103.79	119.198	88.5756	105.708
213.693	98.931	73.0022	69.7646	73.8747	99.9087	113.199	101.779	120.86	96.8039	96.4094
215.135	104.624	68.9029	67.7629	72.7656	100.805	109.987	106.141	118.558	98.6315	105.12
216.568	95.274	69.3072	66.9093	70.9585	104.233	113.342	113.362	121.501	97.9277	98.7304
218.011	98.3224	64.4103	70.3043	68.895	96.0368	105.314	103.368	121.164	93.8915	103.289
219.454	94.2675	73.7895	67.4624	76.5209	103.837	111.128	106.153	121.366	90.5352	111.603
220.896	103.096	64.9455	67.8025	69.1169	100.716	113.359	108.329	119.982	89.427	105.385
222.329	94.8806	63.493	65.6441	75.5139	94.1659	107.254	113.547	116.704	96.9664	105.138
223.772	98.444	69.0324	73.0048	72.0114	98.9393	109.052	112.732	116.902	86.0053	106.5
225.215	95.0099	70.5691	65.6861	71.7115	102.325	106.83	108.101	118.615	97.5325	102.522
226.657	96.7509	71.5524	65.145	68.4989	101.138	107.892	101.82	107.272	94.0331	101.752
228.1	91.6102	65.4418	71.7699	70.135	96.1939	102.841	106.618	111.68	95.1869	103.292
229.533	97.5596	67.966	64.8825	68.1058	94.9714	114.912	115.957	115.781	80.4341	109.076
230.975	101.468	61.4197	60.8405	64.9901	96.6323	107.125	107.788	113.571	95.43	96.3108
232.418	94.6661	64.405	64.4968	63.9803	89.6756	97.8725	104.706	109.582	88.5584	97.3902
233.862	92.7442	63.1003	60.2097	67.8473	91.5418	110.435	101.036	120.457	92.8842	86.9047
235.304	93.6825	60.6684	60.7154	66.696	96.2463	101.223	101.793	105.209	90.4749	94.7297
236.736	92.3277	68.7577	63.4799	65.2107	89.4901	107.319	104.583	120.165	88.9252	96.5486
238.18	89.4928	61.5267	60.7232	64.0013	83.8982	108.19	102.238	105.329	93.4786	102.039
239.623	87.9073	64.4601	60.017	63.0009	88.8276	108.934	99.4904	113.839	85.4662	104.568
241.068	91.4133	65.6178	64.6043	64.9376	90.4127	100.202	103.365	120.042	87.079	102.086
242.507	87.9835	64.9954	63.1605	61.3101	87.434	106.515	108.804	108.795	88.2233	96.74
243.943	85.539	58.4017	62.3627	62.5823	90.552	94.3914	105.2	114.11	92.204	101.872
245.383	87.5319	59.7462	65.8596	63.7733	82.8202	103.647	103.779	114.605	94.6487	96.0847
246.839	85.4251	62.1641	59.0905	64.5598	87.6162	105.391	111.603	112.616	91.4554	94.9901
248.278	93.2681	59.931	55.8999	63.8283	88.3972	102.914	97.5877	105.135	88.842	99.5574
249.711	93.5013	63.9672	62.0752	62.8517	83.9225	107.782	106.064	110.118	91.8123	102.762
251.154	91.7115	62.5954	56.4694	65.4286	87.0861	99.7585	103.826	110.088	94.0533	101.416
252.597	88.844	58.4147	59.3194	64.7801	88.5198	99.8284	105.947	116.354	84.5858	105.079
254.04	88.6015	57.6774	64.5309	61.378	89.6183	98.5674	102.331	115.07	84.5488	100.4
255.482	88.3836	57.2468	60.4052	62.0334	81.8599	103.864	100.094	118.957	89.5245	101.069
256.915	88.6642	60.4912	58.607	56.9876	87.9644	99.2573	108.367	110.859	87.5537	96.1195
258.358	91.5117	55.3128	57.558	64.3735	83.2117	99.98	107.396	106.633	83.7124	96.2528
259.801	87.8529	56.5212	58.2303	58.2355	83.8684	100.266	100.981	110.63	83.3031	95.6124
261.243	85.0674	55.4912	56.6248	58.9163	84.2688	101.694	101.349	104.465	92.6622	94.2671
262.676	85.9376	59.9988	57.1198	55.6257	80.3334	97.2363	93.6201	111.226	84.176	104.424
264.119	83.3738	56.801	56.27	60.9996	79.3177	100.024	94.9033	108.482	83.4054	94.3914
265.562	83.155	55.4007	54.1481	56.5497	78.7568	97.1696	94.8223	113.107	89.0914	97.7069
267.004	88.2638	56.5652	59.4729	57.0964	83.3657	102.636	91.7489	104.923	86.2907	96.5428
268.447	85.5661	54.6695	56.928	54.481	84.1768	100.301	102.241	105.582	84.6855	95.2505
269.88	81.2079	55.7317	53.9391	55.0673	82.321	103.198	95.7138	102.487	80.5217	97.826
271.322	85.8888	58.4069	54.1739	57.5918	75.3939	100.975	102.879	109.044	89.3553	100.318
272.765	82.2778	51.64	52.0179	58.0693	77.2751	103.081	96.508	100.888	83.9228	92.9708
274.221	86.6786	52.5813	53.4209	59.1451	79.2667	100.493	94.27	106.641	89.0484	93.8944
275.661	87.8393	57.3531	56.3088	53.189	81.2752	95.4097	98.809	111.612	88.7618	95.2042
277.097	81.5958	51.676	54.5094	50.0641	84.4907	103.937	104.606	111.523	86.4248	93.906
278.537	84.6206	51.7145	51.7223	55.1371	73.707	93.141	99.269	105.085	86.4677	96.5515
279.979	86.7791	56.6093	56.3166	55.1268	75.2925	104.277	99.7002	111.081	76.8629	103.066
281.425	82.0324	49.3877	48.9807	60.4104	73.9732	94.2989	103.829	108.707	77.682	94.857
282.865	81.9569	46.8451	53.4157	50.5795	77.1467	104.034	96.8677	111.048	87.505	96.2441
284.297	79.4922	49.918	54.3649	50.0846	76.6252	92.2357	97.5122	105.799	81.4447	92.8467
285.741	77.0316	51.8019	51.5038	54.2203	76.1388	85.5375	98.0963	105.667	90.6501	96.8967
287.183	81.806	49.2443	49.6054	49.229	75.8289	92.9419	94.8454	103.318	86.5076	95.0884
288.626	76.676	55.2482	53.1787	60.0639	78.502	97.1347	94.6256	101.703	84.1447	93.4815
290.058	79.3123	48.8963	50.7181	53.7947	77.3501	103.11	101.057	102.697	79.8884	89.404
291.502	81.3937	44.0588	51.1956	57.2727	69.2887	92.2241	102.826	99.4554	83.7152	96.1311
292.944	78.1268	48.4947	49.2418	55.256	74.0211	95.3518	91.5187	97.8521	90.7536	91.6338
294.4	78.0946	51.5552	44.7269	49.3365	75.8797	93.6807	96.2702	100.744	78.0934	99.3768
295.82	80.3952	50.5231	52.1851	47.0466	75.1538	101.521	92.9621	100.152	84.4264	86.7161
297.276	76.3445	48.0218	45.4109	52.2725	66.1777	99.2865	100.596	104.947	87.2134	93.984
298.715	79.5191	49.6643	49.9769	53.4364	80.0914	91.2683	96.3804	101.162	81.6997	97.3728
300.158	77.0745	44.2772	47.8915	45.8131	76.9059	90.7737	97.5413	98.3086	84.7994	95.0942
301.604	77.9633	47.9145	46.0117	56.1561	70.8605	96.3572	94.3076	104.997	81.6629	92.1003
303.033	78.8024	51.7197	48.7734	50.6514	75.3485	93.5421	94.5822	105.517	82.9054	91.2568
304.49	74.6871	50.7104	47.3196	48.0423	67.8631	93.066	88.4638	105.552	78.8717	94.1573
305.929	77.7517	44.3711	44.2289	51.1802	70.0503	94.6892	89.057	104.762	81.1756	89.1545
307.372	71.5895	44.8006	48.2441	42.93	72.9782	92.544	98.7566	99.604	76.9614	95.9427
308.818	71.2925	48.1572	47.391	49.4901	66.7092	98.2388	93.6287	101.194	89.5073	90.8226
310.261	73.1564	49.3288	44.7269	54.1507	71.5736	92.7545	100.307	95.2042	77.392	86.5448
311.701	71.5524	41.0904	43.4066	51.4987	69.9524	91.1964	91.4985	110.278	78.2005	92.0311
313.143	78.2983	44.5515	44.7447	50.6129	72.1175	87.2134	93.1987	100.663	77.5412	92.4114
314.589	72.4202	42.6868	47.169	45.5611	67.307	95.7862	101.004	106.603	70.6514	94.455
316.019	75.1511	45.5203	47.3247	47.5723	68.0768	96.508	89.8603	104.207	81.7933	90.5208
317.462	78.3117	47.2787	43.7314	45.0777	58.659	89.955	93.5623	95.9746	78.4288	93.2621
318.907	80.3979	44.4321	47.4625	48.1726	65.5836	94.8946	96.9025	102.92	78.9705	92.9275
320.347	73.1909	45.7927	40.3126	43.8963	58.8461	92.1147	100.038	101.773	77.5271	88.63
321.783	75.5139	45.7316	46.9267	52.1336	63.6659	91.7432	100.429	93.8771	77.2934	93.6056
323.222	70.2832	43.2367	44.4575	47.5851	63.2364	88.5727	90.883	102.51	81.3994	91.9447
324.665	76.1895	43.2241	49.4799	47.7332	66.4118	94.3134	95.963	104.257	75.5759	89.1603
326.108	69.8571	40.7847	45.7265	48.5202	69.7037	84.2671	96.16	99.1642	78.9592	95.2505
327.551	77.235	45.1006	40.7771	45.6934	64.4496	95.8326	99.4088	100.908	89.2147	95.0914
328.983	75.5433	47.5008	45.8207	43.0491	60.8144	89.7139	91.3316	95.8761	80.0721	90.6559
330.426	68.7101	48.8041	44.4855	46.0499	63.5244	89.978	89.3925	91.7374	72.5624	85.1669
331.869	72.5796	44.2365	46.2613	46.8501	59.1555	86.6562	96.1774	102.621	78.7165	93.1034
333.312	74.141	39.5056	42.4715	46.0473	61.8505	90.426	95.485	107.169	75.0652	97.0157
334.744	66.9409	42.4183	39.9644	47.7638	65.8202	83.92	86.739	97.5877	75.7837	84.8792
336.187	68.3828	42.8388	39.3468	48.5049	61.8401	94.9235	97.4861	102.112	76.3568	87.139
337.63	72.9756	42.5703	40.1814	42.6665	62.7837	85.5004	101.007	101.808	77.0092	89.9378
339.073	69.799	42.0892	48.4052	43.0213	58.8565	85.6658	86.6076	99.3913	84.2699	91.2079
340.516	69.6984	41.194	38.5486	47.5595	61.117	94.088	90.0612	105.7	82.9338	85.7999
341.948	64.6595	41.6161	41.8817	42.0158	62.0517	88.7647	91.2741	92.9477	76.5676	83.9171
343.391	68.7154	41.3962	39.4653	44.976	61.0831	90.044	80.9321	99.2311	78.1215	86.9333
344.834	72.0326	36.6943	38.9161	45.6069	61.8793	85.4491	97.8056	96.0238	68.9183	91.2885
346.277	66.0778	36.3356	41.6338	47.0542	58.8331	92.544	92.7689	90.722	76.1994	83.593
347.719	66.1383	37.5956	43.2672	42.2689	61.5215	86.5419	89.7053	96.1948	74.8436	93.0804
349.152	64.8195	39.0874	42.2613	45.3651	58.8539	87.2562	95.8789	93.3689	71.4012	87.3792
350.595	63.0846	37.5052	37.7615	39.047	66.9646	88.2233	87.9514	98.105	80.485	84.5289
352.038	68.2271	36.8749	41.8413	41.5453	64.7618	84.7966	94.7905	100.35	73.2333	81.2861
353.48	61.5398	38.4933	42.8945	40.3025	66.4145	81.0793	87.4736	94.6256	82.3066	90.4116
354.913	70.9983	42.0462	37.1009	38.1386	57.4906	84.4891	95.6356	102.973	75.6854	86.1736
356.356	68.6072	40.7418	43.3432	42.8565	61.2657	86.2221	87.2848	95.1724	76.5058	90.8485
357.799	69.8439	32.4488	45.5458	37.1435	67.112	81.0567	86.1137	95.8384	68.8988	83.2946
359.242	68.9769	34.4454	42.5576	42.9731	59.9363	85.3009	82.1534	103.368	83.0446	88.8936
360.684	69.8492	38.2241	44.0004	42.7906	66.2672	85.4947	87.6681	97.9393	75.5197	86.6419
362.117	71.7593	41.4113	39.304	45.2405	68.3459	90.4203	96.2325	89.6077	72.163	83.1383
363.56	68.0213	41.687	36.9176	43.4092	59.5692	91.2683	94.0735	98.2882	72.4115	87.1162
365.003	66.8224	35.912	40.3479	42.6285	61.9812	90.4317	89.2836	94.6458	72.3166	94.218
366.445	65.1713	35.6064	41.06	38.1084	59.9545	83.1582	86.3849	96.5138	76.4636	87.4278
367.888	66.3382	35.5463	39.3594	37.6132	61.3936	85.3522	88.6701	98.3231	72.8111	86.8818
369.321	63.5323	36.4785	33.6485	41.821	61.8714	86.3535	85.0587	98.6751	69.5131	87.9828
370.764	65.2763	33.4363	37.9626	40.3328	49.4159	90.5812	90.3571	97.5209	70.8436	85.6687
372.206	68.557	39.0093	34.5104	32.7205	60.3531	87.7825	89.889	95.2882	78.7814	84.7766
373.649	67.2727	37.2515	39.8056	38.0053	53.9288	83.8773	86.5419	102.425	69.388	86.4448
375.082	66.2908	34.4529	41.6515	39.1201	53.8024	83.7124	86.9561	98.7886	72.6854	91.1216
376.524	66.8303	36.0298	33.9781	37.7263	62.3679	85.9596	89.5647	90.0096	77.2371	86.9447
377.967	65.9569	36.9603	36.4911	37.5806	60.4964	90.0871	100.645	92.1118	73.7174	83.1326
379.41	60.129	34.9706	35.5688	34.9005	57.4543	91.5216	96.6153	90.472	71.9927	86.7276
380.853	66.9698	35.5713	36.2955	39.0168	59.0125	84.5545	87.5794	96.8532	77.2484	86.7819
382.285	57.7397	35.5838	33.3365	41.2622	53.1555	83.1128	90.7996	95.7254	75.1101	89.668
383.728	63.9069	30.3445	36.4159	37.1511	55.5197	87.1162	89.9837	93.8511	73.1354	84.9247
385.171	61.5685	30.814	34.1755	39.5283	52.5607	80.352	83.7323	97.8434	70.5817	90.8801
386.614	57.2442	34.7755	36.9427	38.8783	51.306	80.1739	87.5708	97.9917	75.837	83.9626
388.056	63.7916	34.5779	33.4039	37.9575	58.6746	79.6312	94.7905	94.5446	75.6573	84.4492
389.49	63.1527	32.0005	39.7098	42.6082	56.3995	86.8133	81.3654	96.4065	72.068	89.5446
390.932	67.3518	37.2465	38.0757	38.4429	50.9209	80.3718	82.142	102.021	77.8059	85.4662
392.376	68.462	33.319	40.6357	34.4104	47.1078	84.4606	80.9066	88.1546	74.1542	91.3403
WT	iR1/2 DKO
62.5042	79.2298
57.2165	82.7427
29.0539	52.0004
30.1039	52.222
Fig. 3d
	WT					iR1/2 DKO
-4.5	78.3183	75.0375	71.7105	78.9937	71.448	60.8977	59.3535	66.9552	56.3664	62.2375
-5	69.1763	74.3316	69.1618	69.1739	65.1501	57.9875	58.0899	63.6641	57.3787	57.761
-5.5	68.5835	71.5241	61.1524	63.8201	62.3568	52.85	49.3242	60.175	49.7009	52.1005
-6	39.4034	50.5712	47.376	29.6444	44.756	35.9577	35.145	53.2602	40.2494	39.3975
-6.5	33.9376	27.8112	31.6288	32.2369	20.8877	35.877	23.1604	35.551	25.4526	28.9884
-7	15.4487	21.084	24.4822	13.8183	11.9312	20.0736	14.6703	28.3533	20.4715	18.3526
-8	7.70006	8.19954	10.6002	11.1805	6.55367	10.5352	8.54952	12.179	15.9053	11.3561
WT	iR1/2 DKO
78.3183	60.8977
75.0375	59.3535
71.7105	66.9552
78.9937	56.3664
71.448	62.2375
Fig. 3e
WT	iR1/2 DKO
0.195906	0.626265
0.574411	0.331727
0.39096	0.0983686
0.119382	0.633099
0.213579	0.255332
0.0826032	0.486631
0.0250961	0.228381
0.231082	0.277984
0.203834	0.121292
0.127329	0.150883
0.106341	0.0446403
0.294762	0.216793
0.209812	0.0319193
0.312783	0.0356339
0.358922	0.124263
0.430007	0.567082
0.187029	0.0607243
0.0466234	0.238187
0.0292373	0.971645
0.0370118	0.101627
0.110483	0.556016
0.33844	0.44605
0.0157908	0.129053
0.0146601	0.772927
0.0609053	0.968517
0.00307183	0.161956
0.0151883	0.453306
0.00217339	0.217672
0.0279946	0.0500549
0.0910823	0.752278
0.124877	0.392181
0.0482738	0.139549
	0.237866
	0.215568
	0.199928
	0.171324
	0.25755
	0.019334
	0.147369
	0.224954
	0.171561
	0.0330578
	0.078506
	0.0590656
	0.0459018
	0.119549
Fig. 3f
WT
Time(msec)	wave1	wave2	wave3	wave4	wave5	wave6	wave7	wave8	wave9	wave10	wave11	wave12
4	1.14838	1.14501	1.12389	1.16351	1.14064	1.13962	1.13665	1.14952	1.10119	1.09714	1.14457	1.01726
2004	1.1467	1.14021	1.12756	1.16384	1.1363	1.1377	1.13551	1.14962	1.09394	1.09435	1.13899	1.01532
4004	1.14492	1.14006	1.1314	1.16415	1.13938	1.13565	1.1352	1.15281	1.09763	1.09304	1.14002	1.0192
6004	1.14339	1.14265	1.12797	1.16585	1.14253	1.13459	1.13207	1.15309	1.09698	1.09759	1.14208	1.01763
8004	1.14657	1.1434	1.12899	1.15844	1.13801	1.1334	1.13425	1.15495	1.09407	1.09106	1.14396	1.01808
10004	1.1485	1.14244	1.13109	1.15908	1.13686	1.13113	1.13509	1.15111	1.0918	1.09611	1.14076	1.01372
12004	1.14777	1.14457	1.13184	1.16588	1.13942	1.12917	1.13453	1.15676	1.09235	1.0939	1.14535	1.01497
14004	1.14942	1.14637	1.12938	1.15941	1.14035	1.13511	1.13189	1.15483	1.09951	1.09351	1.13901	1.01887
16004	1.14395	1.14197	1.13181	1.15788	1.13722	1.12767	1.13305	1.15498	1.09547	1.09619	1.14231	1.01545
18004	1.14224	1.14379	1.13042	1.16586	1.13975	1.12837	1.13188	1.16414	1.09652	1.1009	1.14328	1.01349
20004	1.14584	1.14116	1.13378	1.16376	1.13994	1.12912	1.13079	1.15717	1.0942	1.09639	1.13994	1.01755
22004	1.14768	1.13349	1.12882	1.16176	1.13375	1.1229	1.13005	1.15751	1.099	1.09509	1.13652	1.01214
24004	1.14749	1.14024	1.1317	1.16299	1.14067	1.12657	1.13308	1.16391	1.10041	1.09452	1.13855	1.01152
26004	1.15063	1.1422	1.12642	1.16892	1.14054	1.12626	1.13245	1.17402	1.09511	1.10285	1.14417	1.01662
28004	1.14751	1.14358	1.12818	1.16413	1.1424	1.12718	1.13234	1.16825	1.1015	1.10043	1.14729	1.01727
30004	1.14364	1.13962	1.13153	1.15928	1.13996	1.12789	1.13033	1.17208	1.09962	1.10377	1.13791	1.01807
32004	1.15389	1.13972	1.12696	1.16276	1.14411	1.12343	1.13284	1.17189	1.10011	1.09581	1.14182	1.01544
34004	1.14927	1.13791	1.12699	1.16275	1.14195	1.12408	1.13132	1.1769	1.10068	1.10158	1.14078	1.01454
36004	1.14179	1.13634	1.12567	1.16271	1.1393	1.12729	1.1331	1.17359	1.09993	1.09653	1.14207	1.01628
38004	1.15549	1.14987	1.13693	1.16608	1.15491	1.12986	1.1418	1.191	1.10665	1.10478	1.14862	1.01694
40004	1.15656	1.14827	1.13691	1.17145	1.1531	1.13675	1.14035	1.18686	1.11005	1.10782	1.15067	1.0138
42004	1.15185	1.1426	1.13552	1.17409	1.15192	1.1306	1.13689	1.17982	1.10608	1.11275	1.1569	1.01223
44004	1.15216	1.14652	1.1356	1.17281	1.14687	1.13145	1.13957	1.17587	1.10204	1.10898	1.14689	1.01408
46004	1.15182	1.14772	1.1328	1.17257	1.1448	1.12615	1.1357	1.17693	1.1087	1.10828	1.14862	1.01569
48004	1.14813	1.14658	1.13665	1.17038	1.14429	1.12765	1.13209	1.17804	1.10735	1.10566	1.15336	1.01783
50004	1.14571	1.14892	1.13686	1.16696	1.14755	1.12259	1.13636	1.17923	1.10798	1.11135	1.14964	1.01179
52004	1.14433	1.15016	1.13508	1.17016	1.15004	1.12413	1.13766	1.18032	1.10632	1.11344	1.14985	1.01153
54004	1.14606	1.15527	1.13767	1.16736	1.14739	1.12539	1.13553	1.17971	1.10773	1.10786	1.14857	1.01034
56004	1.14586	1.15481	1.13744	1.16669	1.14885	1.12383	1.13639	1.17967	1.1067	1.1091	1.14875	1.0119
58004	1.14847	1.15531	1.13253	1.16377	1.14552	1.12408	1.13358	1.18206	1.10896	1.10804	1.14926	1.01431
60004	1.14523	1.15617	1.13843	1.16833	1.14785	1.12131	1.13382	1.17902	1.10567	1.10719	1.14994	1.01028
62004	1.14708	1.15991	1.13599	1.16661	1.14386	1.1221	1.13687	1.18024	1.10785	1.1093	1.1527	1.01161
64004	1.15026	1.16733	1.13264	1.16801	1.14827	1.12113	1.13175	1.18177	1.10374	1.10668	1.15052	1.01434
66004	1.15061	1.16811	1.13742	1.16448	1.15283	1.12378	1.13378	1.18083	1.10507	1.10752	1.15203	1.0106
68004	1.14949	1.16394	1.13562	1.17046	1.15217	1.12408	1.13161	1.18209	1.10274	1.10475	1.15184	1.00865
70004	1.14894	1.16416	1.1343	1.16671	1.14995	1.11977	1.13581	1.18091	1.10302	1.10773	1.14933	1.01267
72004	1.15031	1.1592	1.13702	1.16883	1.15357	1.12175	1.13776	1.18199	1.10586	1.10464	1.14928	1.01827
74004	1.15005	1.15954	1.13359	1.17148	1.15617	1.12056	1.13427	1.18914	1.10221	1.10473	1.15169	1.01254
76004	1.15223	1.15756	1.13617	1.17106	1.15588	1.12309	1.13573	1.18032	1.10441	1.10483	1.15311	1.01147
78004	1.15018	1.15718	1.13501	1.17133	1.15641	1.12115	1.13319	1.18453	1.10503	1.1042	1.14777	1.01242
80004	1.15019	1.16267	1.13649	1.17417	1.15858	1.12127	1.13781	1.19039	1.10916	1.10731	1.14834	1.01668
82004	1.14987	1.16171	1.14011	1.17247	1.15572	1.12134	1.1309	1.1888	1.11004	1.10581	1.14978	1.01047
84004	1.14874	1.15678	1.13685	1.17124	1.15169	1.11963	1.13526	1.18964	1.10958	1.10316	1.15325	1.01399
86004	1.14789	1.16513	1.1328	1.17124	1.15829	1.12004	1.13569	1.19369	1.10975	1.10398	1.14871	1.01254
88004	1.15175	1.1634	1.13759	1.17135	1.16258	1.12365	1.13242	1.19513	1.1065	1.10456	1.15082	1.01374
90004	1.15427	1.16068	1.1348	1.17569	1.16116	1.12492	1.13712	1.19476	1.10897	1.10461	1.15214	1.01177
92004	1.14663	1.16092	1.13719	1.17135	1.16602	1.12207	1.13619	1.19048	1.11536	1.10424	1.14941	1.01268
94004	1.15113	1.15994	1.13446	1.17266	1.16206	1.11472	1.1348	1.19171	1.11542	1.10243	1.15191	1.01424
96004	1.15397	1.16257	1.1354	1.17041	1.16382	1.11704	1.13656	1.1908	1.1159	1.10338	1.15191	1.01221
98004	1.15498	1.16366	1.13828	1.17493	1.16593	1.11926	1.13633	1.19466	1.11974	1.10704	1.15386	1.01266
100004	1.15794	1.16207	1.14386	1.17129	1.1655	1.12081	1.13983	1.19363	1.11227	1.10866	1.15454	1.01258
102004	1.15403	1.15697	1.14072	1.17346	1.16453	1.11951	1.13384	1.18893	1.11109	1.10752	1.15234	1.01076
104004	1.15529	1.15845	1.13843	1.17386	1.16757	1.11827	1.13713	1.19771	1.1175	1.10653	1.14957	1.01794
106004	1.15455	1.15932	1.14074	1.1721	1.16782	1.11668	1.13134	1.20003	1.11337	1.10531	1.14953	1.01138
108004	1.15684	1.15905	1.13745	1.17873	1.16664	1.11986	1.13563	1.19925	1.11592	1.10796	1.15513	1.01457
110004	1.15955	1.15923	1.14358	1.17187	1.16735	1.11604	1.13201	1.1904	1.11487	1.10516	1.1509	1.01204
112004	1.15408	1.15586	1.14329	1.17192	1.16657	1.11867	1.13471	1.19443	1.12015	1.10851	1.15341	1.01523
114004	1.15788	1.15922	1.1424	1.17271	1.16739	1.1159	1.13942	1.19653	1.1149	1.1059	1.15732	1.01592
116004	1.15509	1.15858	1.1424	1.17409	1.16525	1.1199	1.1326	1.1998	1.11857	1.10349	1.15093	1.00969
118004	1.15104	1.15677	1.14349	1.17324	1.17158	1.11576	1.13712	1.19776	1.11687	1.10473	1.15607	1.01428
120004	1.15726	1.15676	1.13863	1.17265	1.17041	1.12139	1.13558	1.20061	1.12322	1.1124	1.15374	1.0161
122004	1.15275	1.15833	1.13671	1.17149	1.16751	1.12238	1.13966	1.2122	1.13057	1.10563	1.15064	1.01276
124004	1.15227	1.15648	1.14228	1.17153	1.16886	1.12238	1.1368	1.24594	1.16448	1.11368	1.15552	1.01451
126004	1.15109	1.16083	1.14228	1.17156	1.18206	1.12082	1.13771	1.35283	1.40604	1.11695	1.15173	1.01628
128004	1.1525	1.16022	1.14117	1.17258	1.18412	1.12358	1.1449	1.43277	1.46858	1.11909	1.15434	1.01655
130004	1.15078	1.15724	1.14368	1.17817	1.19351	1.12041	1.14177	1.45954	1.46391	1.1252	1.15474	1.0176
132004	1.154	1.15603	1.13935	1.17456	1.19437	1.12325	1.14407	1.47399	1.44908	1.13222	1.15622	1.0133
134004	1.14927	1.15828	1.14227	1.17469	1.20326	1.12414	1.14417	1.46282	1.42531	1.14343	1.15316	1.01195
136004	1.15714	1.16088	1.13926	1.17357	1.20751	1.13007	1.14617	1.45102	1.39847	1.15695	1.15757	1.02095
138004	1.15329	1.16242	1.14052	1.17333	1.21461	1.12678	1.15075	1.42903	1.35453	1.15894	1.15836	1.0188
140004	1.16198	1.16488	1.1419	1.17161	1.21262	1.1224	1.15327	1.4163	1.31736	1.16355	1.15664	1.01931
142004	1.1599	1.16856	1.14384	1.17177	1.21266	1.12715	1.15214	1.38584	1.28168	1.15601	1.16264	1.01449
144004	1.15634	1.16845	1.14023	1.16796	1.1981	1.12241	1.15152	1.35529	1.246	1.15024	1.15525	1.01935
146004	1.165	1.167	1.14085	1.17011	1.19466	1.12385	1.14973	1.33152	1.22621	1.14294	1.15882	1.01506
148004	1.16015	1.16963	1.13811	1.16869	1.18686	1.12593	1.14681	1.3075	1.20097	1.13439	1.14782	1.01295
150004	1.15685	1.16835	1.13796	1.16552	1.18146	1.12078	1.14761	1.28851	1.18609	1.13187	1.15492	1.01741
152004	1.15502	1.17179	1.13949	1.17111	1.17796	1.12273	1.14904	1.27734	1.17765	1.12497	1.1605	1.01392
154004	1.15307	1.16328	1.14006	1.17152	1.17156	1.12292	1.14454	1.27096	1.16726	1.12344	1.15544	1.01797
156004	1.15397	1.1659	1.13984	1.1661	1.17543	1.12297	1.14303	1.26251	1.16643	1.11756	1.15589	1.01814
158004	1.15556	1.16565	1.13676	1.16959	1.17153	1.1191	1.14358	1.25506	1.15422	1.11468	1.16056	1.01522
160004	1.15543	1.16745	1.13592	1.17122	1.16523	1.12136	1.13835	1.24416	1.1518	1.10791	1.15477	1.01024
162004	1.15287	1.16574	1.13876	1.17054	1.17497	1.12205	1.13884	1.24626	1.15046	1.11049	1.15971	1.01816
164004	1.15434	1.16612	1.14028	1.1715	1.17296	1.12576	1.14036	1.24176	1.14713	1.11	1.15804	1.01108
166004	1.15419	1.17015	1.14038	1.17077	1.17092	1.12741	1.14053	1.24341	1.14929	1.11284	1.16549	1.02002
168004	1.15986	1.17813	1.13663	1.17437	1.17008	1.12695	1.14214	1.24111	1.14627	1.11026	1.16577	1.01722
170004	1.16161	1.18606	1.1371	1.17482	1.1654	1.11794	1.14018	1.23546	1.14776	1.11037	1.17368	1.01309
172004	1.16541	1.20211	1.13754	1.17103	1.16783	1.12167	1.14016	1.23544	1.14525	1.11316	1.17826	1.01359
174004	1.16259	1.23018	1.13595	1.17096	1.16353	1.12358	1.13823	1.23409	1.14379	1.10829	1.18988	1.01255
176004	1.17049	1.35203	1.13952	1.17237	1.16537	1.12455	1.13963	1.23026	1.14097	1.11238	1.21279	1.01814
178004	1.17448	1.48704	1.14035	1.17645	1.16774	1.12438	1.13771	1.23142	1.13858	1.10725	1.23864	1.01514
180004	1.17525	1.50513	1.1411	1.17412	1.16309	1.12221	1.13654	1.22859	1.14115	1.10509	1.28574	1.01624
182004	1.18315	1.49045	1.13904	1.17557	1.1654	1.12851	1.14101	1.22817	1.13788	1.10705	1.39086	1.01618
184004	1.18656	1.47213	1.14434	1.17217	1.16423	1.12066	1.13377	1.22451	1.13211	1.10775	1.43931	1.01276
186004	1.18947	1.4459	1.14051	1.17253	1.16369	1.1211	1.13447	1.2268	1.13679	1.10333	1.46526	1.01744
188004	1.19607	1.40974	1.14168	1.17457	1.16077	1.12218	1.14086	1.23202	1.13248	1.11124	1.45989	1.02179
190004	1.19169	1.36771	1.13773	1.17408	1.15985	1.12002	1.13735	1.23197	1.13344	1.10835	1.45069	1.0214
192004	1.19734	1.33704	1.13604	1.17576	1.1553	1.11852	1.13204	1.23067	1.1302	1.10885	1.43326	1.01699
194004	1.201	1.30305	1.14098	1.17662	1.1591	1.1228	1.13886	1.23294	1.13145	1.10971	1.41394	1.01919
196004	1.20161	1.28144	1.13856	1.17705	1.15799	1.12392	1.13579	1.23174	1.12743	1.11366	1.39144	1.01949
198004	1.21117	1.26482	1.13623	1.1744	1.15457	1.12079	1.13572	1.23266	1.12839	1.11037	1.36426	1.01615
200004	1.22878	1.25778	1.13516	1.17468	1.15763	1.12219	1.13741	1.23711	1.1278	1.10993	1.33651	1.01963
202004	1.24708	1.24356	1.13732	1.17555	1.15995	1.12048	1.13595	1.23839	1.12766	1.11	1.31429	1.01692
204004	1.27655	1.23419	1.13421	1.1772	1.1584	1.12267	1.13532	1.23487	1.1267	1.10594	1.29118	1.01396
206004	1.32441	1.23332	1.13568	1.18229	1.16152	1.12152	1.13393	1.23774	1.12707	1.1092	1.27269	1.02343
208004	1.36006	1.2308	1.13711	1.18454	1.15829	1.12414	1.1342	1.23725	1.13037	1.10716	1.2579	1.01388
210004	1.37403	1.22311	1.13635	1.18387	1.16107	1.12125	1.14066	1.24074	1.13003	1.11288	1.25168	1.01715
212004	1.35894	1.21337	1.13692	1.17956	1.15997	1.12492	1.13777	1.24496	1.13011	1.10949	1.23892	1.01415
214004	1.33964	1.21038	1.13568	1.18349	1.16058	1.11784	1.13407	1.24427	1.13213	1.11154	1.23018	1.01263
216004	1.31701	1.20314	1.13808	1.18566	1.15738	1.11914	1.13937	1.25331	1.13086	1.11342	1.22129	1.01383
218004	1.29189	1.20439	1.1364	1.18337	1.1582	1.11992	1.13971	1.25425	1.1336	1.10969	1.21922	1.01319
220004	1.27014	1.19837	1.13455	1.18105	1.16264	1.11944	1.13638	1.25731	1.13348	1.10952	1.2107	1.01691
222004	1.24903	1.19725	1.13885	1.18293	1.16056	1.11928	1.13904	1.25413	1.13668	1.10692	1.20627	1.01321
224004	1.2317	1.19264	1.1371	1.17966	1.16303	1.11896	1.13684	1.2537	1.136	1.10907	1.20786	1.01457
226004	1.22182	1.19114	1.14094	1.184	1.16096	1.1217	1.13575	1.25018	1.13607	1.11321	1.20339	1.01462
228004	1.20677	1.18831	1.13434	1.1786	1.1577	1.11567	1.14161	1.2522	1.13882	1.11132	1.20143	1.01391
230004	1.19975	1.1848	1.13708	1.18614	1.16154	1.11768	1.14279	1.24898	1.13577	1.10817	1.1971	1.01342
232004	1.18655	1.18512	1.1361	1.18254	1.16408	1.11799	1.1408	1.24786	1.14061	1.11213	1.19813	1.01501
234004	1.1805	1.18645	1.13776	1.17991	1.16383	1.11791	1.14098	1.24863	1.13718	1.11228	1.19685	1.01565
236004	1.17801	1.18018	1.13597	1.18355	1.16167	1.11734	1.13858	1.2506	1.14016	1.11365	1.19592	1.01896
238004	1.17329	1.18295	1.13965	1.17874	1.16566	1.12445	1.14374	1.25452	1.14253	1.1133	1.19728	1.01462
240004	1.17311	1.18285	1.13928	1.18098	1.16482	1.12148	1.14337	1.25855	1.14649	1.1171	1.19685	1.01327
242004	1.16685	1.18795	1.14066	1.18384	1.17495	1.12372	1.14875	1.26692	1.16162	1.12132	1.19804	1.01832
244004	1.16911	1.18718	1.13975	1.18139	1.18238	1.12253	1.1467	1.27848	1.17469	1.11855	1.20589	1.01485
246004	1.16873	1.19098	1.15148	1.18137	1.21864	1.12704	1.15771	1.30484	1.23985	1.11667	1.21566	1.02241
248004	1.17143	1.19977	1.15424	1.18225	1.34413	1.1282	1.16325	1.33685	1.36508	1.11912	1.23192	1.01161
250004	1.17242	1.22224	1.16972	1.18456	1.53121	1.13372	1.17337	1.37514	1.43246	1.12437	1.272	1.01793
252004	1.17763	1.26301	1.19104	1.18461	1.53994	1.13976	1.18083	1.40057	1.4359	1.12399	1.39665	1.01638
254004	1.17673	1.38298	1.21277	1.18203	1.50995	1.13977	1.18227	1.41702	1.41758	1.12189	1.47538	1.02145
256004	1.18366	1.47365	1.23674	1.18828	1.47302	1.14278	1.18169	1.4173	1.38928	1.12757	1.49659	1.02142
258004	1.18381	1.48892	1.28976	1.18861	1.4344	1.14371	1.18238	1.41855	1.3569	1.126	1.49022	1.02054
260004	1.18397	1.47055	1.32905	1.1889	1.39248	1.1395	1.17823	1.40641	1.30901	1.12144	1.47122	1.02341
262004	1.18133	1.43344	1.37118	1.19201	1.35267	1.13903	1.1794	1.39086	1.27357	1.12186	1.44118	1.01845
264004	1.18409	1.38245	1.38263	1.19001	1.3171	1.13519	1.17335	1.3685	1.23845	1.11938	1.40315	1.02031
266004	1.17598	1.33351	1.36432	1.18902	1.29134	1.13605	1.17079	1.35077	1.21785	1.11951	1.37354	1.02029
268004	1.17382	1.29597	1.33921	1.18872	1.26834	1.14078	1.17084	1.33241	1.19886	1.12235	1.34084	1.01709
270004	1.17321	1.26833	1.30908	1.19084	1.25389	1.13329	1.16859	1.31841	1.18161	1.11619	1.31489	1.0196
272004	1.17274	1.24596	1.28662	1.18865	1.23506	1.13672	1.16466	1.30675	1.17092	1.11855	1.29463	1.01449
274004	1.17064	1.23403	1.26693	1.1878	1.22411	1.13473	1.16263	1.29753	1.16667	1.11938	1.28245	1.01783
276004	1.17354	1.22571	1.27572	1.18884	1.22082	1.13678	1.1702	1.28838	1.16211	1.11732	1.26063	1.02418
278004	1.17213	1.21606	1.29215	1.19176	1.21318	1.13782	1.16502	1.2819	1.1596	1.12426	1.2551	1.01692
280004	1.17047	1.21354	1.30145	1.18729	1.21209	1.13675	1.17223	1.27747	1.16197	1.12093	1.25247	1.0194
282004	1.1755	1.20719	1.31229	1.18845	1.20254	1.13186	1.16484	1.26846	1.16602	1.11837	1.23857	1.01761
284004	1.17094	1.20295	1.33885	1.19105	1.20239	1.13296	1.1666	1.26657	1.16613	1.12124	1.23887	1.01839
286004	1.1736	1.20546	1.35534	1.18926	1.19919	1.1336	1.16392	1.26513	1.17696	1.12167	1.23667	1.01576
288004	1.17339	1.19878	1.3504	1.19101	1.19631	1.13265	1.16421	1.26934	1.18198	1.1233	1.22931	1.01237
290004	1.1742	1.20159	1.34786	1.19155	1.19447	1.1329	1.1662	1.26696	1.19708	1.12375	1.22841	1.0203
292004	1.17139	1.20288	1.33662	1.19119	1.19811	1.13266	1.16657	1.26924	1.22234	1.12315	1.22652	1.0182
294004	1.1718	1.19877	1.32805	1.19187	1.19716	1.13626	1.16798	1.26807	1.24496	1.12262	1.22444	1.01461
296004	1.17659	1.20587	1.30015	1.19353	1.20018	1.13721	1.16795	1.28039	1.29508	1.12213	1.22646	1.0196
298004	1.17882	1.20168	1.27875	1.19479	1.19524	1.13212	1.16781	1.27662	1.36054	1.12373	1.22007	1.02312
300004	1.17367	1.21422	1.26624	1.19672	1.19175	1.13341	1.16339	1.282	1.40617	1.12391	1.22261	1.01839
302004	1.17884	1.21093	1.25671	1.198	1.1931	1.13081	1.16554	1.2792	1.41469	1.1276	1.21745	1.0175
304004	1.1789	1.21019	1.25903	1.19942	1.19398	1.13165	1.16598	1.28316	1.41123	1.12794	1.2255	1.01958
306004	1.17935	1.21365	1.25761	1.19676	1.1923	1.13593	1.17115	1.28654	1.38734	1.12867	1.22457	1.02223
308004	1.18144	1.21565	1.26152	1.20111	1.19541	1.13484	1.16395	1.27982	1.35623	1.12836	1.22627	1.02013
310004	1.18664	1.21835	1.27368	1.19943	1.1922	1.13274	1.16914	1.28126	1.32801	1.12962	1.22632	1.011
312004	1.18286	1.21489	1.2877	1.20272	1.19269	1.13671	1.1679	1.28359	1.29729	1.1295	1.22836	1.02161
314004	1.18193	1.22323	1.31983	1.19927	1.19624	1.1356	1.1665	1.28205	1.27444	1.12554	1.23004	1.01931
316004	1.18459	1.23213	1.3944	1.20171	1.19215	1.13788	1.17236	1.28731	1.25692	1.13459	1.23124	1.02214
318004	1.19629	1.256	1.42998	1.20653	1.19446	1.13445	1.17151	1.28366	1.24862	1.13791	1.23447	1.01888
320004	1.19725	1.27892	1.40974	1.20145	1.19616	1.13689	1.16942	1.28391	1.24215	1.13982	1.23074	1.02249
322004	1.20216	1.31748	1.38413	1.20239	1.19389	1.13314	1.16794	1.28466	1.24208	1.134	1.23303	1.01405
324004	1.20592	1.37047	1.35974	1.20456	1.1978	1.14041	1.16902	1.29499	1.23929	1.13596	1.23692	1.01747
326004	1.20638	1.41582	1.31797	1.20982	1.19791	1.13819	1.17333	1.29077	1.2477	1.13939	1.23797	1.02431
328004	1.20086	1.41448	1.28684	1.20711	1.195	1.13941	1.16983	1.29756	1.26885	1.14044	1.23918	1.01961
330004	1.19997	1.39728	1.26315	1.20518	1.1959	1.13951	1.1678	1.29746	1.29245	1.13787	1.24126	1.01416
332004	1.19333	1.36312	1.25594	1.204	1.19361	1.14286	1.1704	1.30316	1.35242	1.13613	1.24415	1.01649
334004	1.19974	1.33389	1.25151	1.21482	1.20251	1.14479	1.1704	1.30091	1.38687	1.13759	1.24753	1.01832
336004	1.19182	1.31067	1.25653	1.20804	1.1983	1.14249	1.17025	1.30449	1.402	1.14064	1.25638	1.01912
338004	1.19221	1.29796	1.2569	1.2133	1.20404	1.14056	1.17049	1.30809	1.40616	1.14153	1.25542	1.02235
340004	1.19569	1.28881	1.25901	1.21483	1.20174	1.14549	1.17045	1.30329	1.39147	1.14192	1.25925	1.01426
342004	1.19652	1.28529	1.26672	1.21691	1.20336	1.14032	1.17343	1.30183	1.37404	1.13873	1.26162	1.02126
344004	1.19927	1.31778	1.29808	1.21502	1.20397	1.14582	1.17393	1.29811	1.35757	1.14286	1.27304	1.01962
346004	1.2054	1.35144	1.35356	1.21993	1.2144	1.14304	1.17961	1.30373	1.32666	1.15023	1.2784	1.02079
348004	1.217	1.38706	1.42649	1.22121	1.21089	1.14168	1.17728	1.3041	1.30741	1.14672	1.28554	1.02356
350004	1.21197	1.38343	1.43193	1.22346	1.21319	1.14099	1.17299	1.29823	1.28438	1.14888	1.29892	1.0156
352004	1.21799	1.37521	1.42957	1.22096	1.22054	1.14012	1.17411	1.29697	1.26766	1.15091	1.32107	1.01638
354004	1.21384	1.35694	1.39979	1.21884	1.21769	1.14038	1.17625	1.2942	1.2718	1.15099	1.35779	1.01864
356004	1.21662	1.34411	1.37826	1.22496	1.22373	1.14027	1.18007	1.29859	1.27374	1.15278	1.40512	1.02262
358004	1.21723	1.31633	1.3419	1.22438	1.22815	1.14824	1.17783	1.29133	1.28036	1.15349	1.44987	1.02281
360004	1.23041	1.29369	1.32466	1.22345	1.23703	1.14485	1.17784	1.291	1.29791	1.15035	1.47311	1.02353
362004	1.23921	1.29372	1.30501	1.22358	1.25986	1.14725	1.18374	1.29569	1.31635	1.15302	1.47736	1.01661
364004	1.25491	1.29686	1.29527	1.22153	1.28126	1.14618	1.18331	1.29112	1.34403	1.15532	1.4677	1.02104
366004	1.29866	1.30632	1.29119	1.22648	1.31393	1.14734	1.18432	1.29397	1.37684	1.15587	1.44939	1.02195
368004	1.34249	1.31303	1.29218	1.22413	1.3872	1.1468	1.1876	1.29232	1.40115	1.15256	1.43535	1.02084
370004	1.36038	1.31913	1.30003	1.22696	1.50189	1.14746	1.18961	1.30339	1.41453	1.1557	1.41149	1.02166
372004	1.35002	1.32155	1.31019	1.22325	1.55306	1.14438	1.19744	1.30138	1.40778	1.1605	1.38886	1.02613
374004	1.34328	1.31961	1.31228	1.22514	1.53784	1.1478	1.19428	1.29737	1.38594	1.16324	1.37249	1.02532
376004	1.32919	1.33612	1.33642	1.22973	1.51591	1.1456	1.19809	1.29473	1.37085	1.1605	1.35384	1.02257
378004	1.30359	1.33594	1.34813	1.22449	1.48784	1.14886	1.1958	1.28621	1.3586	1.16902	1.34229	1.02001
380004	1.29003	1.35429	1.36278	1.22769	1.45819	1.14771	1.19563	1.2921	1.35007	1.16812	1.32496	1.02313
382004	1.28102	1.36414	1.38097	1.23574	1.42715	1.14443	1.19403	1.29287	1.33472	1.17477	1.31712	1.02067
384004	1.26127	1.35827	1.39789	1.23268	1.40369	1.14418	1.19234	1.28676	1.31313	1.1731	1.30014	1.01921
386004	1.25259	1.34207	1.40199	1.2339	1.36986	1.14507	1.18939	1.28809	1.30675	1.17621	1.29542	1.02312
388004	1.24887	1.32943	1.39368	1.22782	1.34575	1.14334	1.19047	1.28845	1.29928	1.18335	1.28293	1.02359
390004	1.23971	1.32249	1.38094	1.23586	1.32134	1.14413	1.1887	1.28626	1.28908	1.18884	1.27978	1.01953
392004	1.22223	1.3087	1.36428	1.23044	1.29751	1.14158	1.18744	1.28957	1.29672	1.20923	1.27942	1.0211
394004	1.21747	1.30595	1.34688	1.22962	1.28052	1.14682	1.19121	1.28934	1.30686	1.22455	1.27833	1.01991
396004	1.21168	1.31477	1.32681	1.22945	1.27304	1.14965	1.18882	1.28926	1.32227	1.24499	1.26771	1.02338
398004	1.2077	1.32527	1.32084	1.22839	1.26519	1.14955	1.19001	1.29102	1.31798	1.26075	1.25805	1.02377
400004	1.20067	1.33119	1.32464	1.23257	1.26177	1.15351	1.19083	1.28883	1.34538	1.28296	1.26268	1.02179
402004	1.20166	1.33385	1.34182	1.23321	1.26018	1.15428	1.19669	1.29788	1.36864	1.30296	1.26149	1.02269
404004	1.19726	1.3505	1.35028	1.22903	1.26144	1.14914	1.19937	1.29795	1.38468	1.32083	1.25717	1.02113
406004	1.19503	1.367	1.35924	1.2325	1.25382	1.14945	1.20084	1.29753	1.38838	1.3377	1.25474	1.02236
408004	1.19628	1.37677	1.37115	1.2334	1.24912	1.15406	1.19874	1.29589	1.37693	1.33948	1.25623	1.01975
410004	1.1903	1.36283	1.37583	1.23256	1.24858	1.15132	1.20326	1.28342	1.3659	1.32389	1.2584	1.02144
412004	1.19025	1.35564	1.37009	1.23089	1.24612	1.15163	1.20583	1.28293	1.33467	1.31914	1.26268	1.02243
414004	1.19428	1.33274	1.3701	1.22931	1.24633	1.15395	1.20765	1.282	1.32655	1.30492	1.26715	1.02282
416004	1.1928	1.30907	1.36125	1.23348	1.24895	1.16053	1.20997	1.26946	1.30331	1.28988	1.27095	1.0262
418004	1.19549	1.2976	1.35981	1.23521	1.2638	1.16351	1.21173	1.27343	1.28948	1.27928	1.27473	1.02239
420004	1.19616	1.28482	1.35019	1.2313	1.261	1.15858	1.21415	1.26785	1.27949	1.27073	1.27082	1.02287
422004	1.20196	1.30436	1.35283	1.23132	1.2657	1.16201	1.21802	1.2715	1.27657	1.26644	1.27764	1.02359
424004	1.21808	1.32219	1.3578	1.2341	1.26957	1.16363	1.2147	1.25831	1.28006	1.25981	1.28377	1.01926
426004	1.23365	1.35507	1.35766	1.23519	1.27668	1.16677	1.22239	1.26012	1.29167	1.24961	1.28542	1.02212
428004	1.24866	1.37572	1.36217	1.23373	1.27559	1.16089	1.22832	1.2579	1.30269	1.24213	1.2852	1.0185
430004	1.28338	1.36579	1.35317	1.2292	1.27745	1.16208	1.22934	1.25742	1.3174	1.23363	1.28323	1.02317
432004	1.34023	1.36268	1.35903	1.23803	1.27371	1.16323	1.23424	1.25524	1.33338	1.22454	1.28195	1.02395
434004	1.35329	1.34592	1.35848	1.23437	1.26928	1.16084	1.23766	1.25997	1.33165	1.21598	1.28428	1.01811
436004	1.35431	1.34355	1.33636	1.23125	1.26195	1.16062	1.23963	1.2505	1.32249	1.21057	1.27389	1.01827
438004	1.33454	1.32635	1.32575	1.2335	1.26321	1.16336	1.24598	1.25346	1.34055	1.20955	1.27907	1.02074
440004	1.31732	1.28483	1.30863	1.23242	1.25454	1.16259	1.24854	1.24846	1.34511	1.19843	1.27435	1.02048
442004	1.3037	1.26359	1.30714	1.23551	1.24783	1.16165	1.24772	1.254	1.35398	1.19622	1.27159	1.02183
444004	1.28625	1.2445	1.30538	1.23781	1.25243	1.16013	1.2496	1.25279	1.35475	1.19249	1.27333	1.0191
446004	1.26441	1.22121	1.30505	1.23673	1.24749	1.16095	1.25096	1.2489	1.3478	1.18894	1.27509	1.01803
448004	1.24959	1.21921	1.31704	1.24043	1.24799	1.16024	1.26126	1.24722	1.33318	1.18763	1.27502	1.02417
450004	1.23859	1.21121	1.31403	1.2396	1.25192	1.16487	1.27093	1.24492	1.32269	1.18706	1.27168	1.02112
452004	1.22798	1.20194	1.31472	1.2478	1.24638	1.16027	1.27922	1.24366	1.31457	1.1822	1.26454	1.02079
454004	1.21857	1.20182	1.31616	1.24039	1.24755	1.15971	1.29036	1.24092	1.3141	1.1887	1.26146	1.01635
456004	1.21276	1.20422	1.30172	1.24484	1.24248	1.16672	1.30572	1.24002	1.30328	1.19312	1.2658	1.02599
458004	1.20258	1.20112	1.28997	1.24268	1.23916	1.1646	1.32301	1.2353	1.28786	1.19149	1.26509	1.02131
460004	1.20297	1.20487	1.27697	1.24083	1.23747	1.16456	1.33181	1.23568	1.26965	1.18466	1.26078	1.02285
462004	1.1951	1.21263	1.26756	1.24091	1.23439	1.16318	1.33218	1.23298	1.2589	1.18609	1.25537	1.0182
464004	1.19787	1.22985	1.24531	1.2411	1.23409	1.15913	1.33425	1.23654	1.24418	1.1841	1.25324	1.02173
466004	1.20216	1.24262	1.23649	1.24722	1.22657	1.16366	1.34271	1.22953	1.21773	1.18531	1.2514	1.01932
468004	1.19849	1.26264	1.2227	1.23946	1.22313	1.16277	1.33802	1.22711	1.20028	1.19211	1.25289	1.01654
470004	1.20103	1.291	1.21535	1.23601	1.22091	1.16362	1.33679	1.23134	1.19068	1.19161	1.25056	1.02546
472004	1.20777	1.33667	1.21129	1.23808	1.21681	1.16034	1.32421	1.23306	1.18042	1.19001	1.25309	1.02201
474004	1.22111	1.36826	1.20247	1.23969	1.21739	1.1609	1.32288	1.23073	1.16739	1.19009	1.24931	1.01697
476004	1.23168	1.36547	1.19626	1.23514	1.21251	1.16093	1.31057	1.23177	1.16063	1.1944	1.2499	1.01964
478004	1.24054	1.35127	1.18877	1.23728	1.21423	1.15843	1.30881	1.229	1.15628	1.19827	1.24865	1.01876
480004	1.25174	1.32905	1.1885	1.23459	1.21559	1.16131	1.29333	1.22834	1.15058	1.20197	1.24736	1.02109
482004	1.26421	1.29898	1.18505	1.2345	1.22185	1.1587	1.2893	1.23085	1.14977	1.20997	1.24526	1.01905
484004	1.28717	1.27471	1.17947	1.23498	1.21341	1.16106	1.28887	1.22881	1.14753	1.21966	1.24935	1.02328
486004	1.31271	1.25592	1.17701	1.23681	1.2146	1.16265	1.28822	1.22575	1.14721	1.21958	1.24699	1.01451
488004	1.3424	1.24119	1.17346	1.23442	1.20877	1.16218	1.28094	1.22437	1.14547	1.23466	1.24503	1.01775
490004	1.34849	1.23681	1.16909	1.23434	1.21189	1.16563	1.28076	1.22689	1.14116	1.24837	1.23744	1.02009
492004	1.31947	1.22629	1.16792	1.23234	1.20911	1.16754	1.28643	1.22501	1.13653	1.24983	1.23827	1.0185
494004	1.30632	1.22222	1.16347	1.22454	1.20561	1.16155	1.28643	1.21834	1.13667	1.25623	1.23513	1.0144
496004	1.28237	1.21576	1.16087	1.23144	1.20621	1.16921	1.28473	1.21854	1.13185	1.25582	1.23473	1.01825
498004	1.26207	1.21037	1.15772	1.2319	1.2027	1.16743	1.28984	1.21442	1.13127	1.26405	1.2324	1.01634
500004	1.24191	1.20363	1.15938	1.22636	1.20377	1.1743	1.28799	1.2147	1.13025	1.26509	1.23084	1.01733
502004	1.2302	1.19929	1.15817	1.23055	1.20481	1.17701	1.29137	1.21655	1.12785	1.27054	1.23057	1.01973
504004	1.22027	1.19868	1.15741	1.22543	1.20169	1.18207	1.2933	1.21599	1.13273	1.26684	1.23214	1.02114
506004	1.20829	1.20471	1.15579	1.21936	1.19373	1.18339	1.2952	1.2124	1.12699	1.26819	1.22171	1.01861
508004	1.20291	1.20369	1.15705	1.22012	1.19875	1.1918	1.30315	1.21952	1.12822	1.2668	1.23139	1.01992
510004	1.19982	1.20938	1.1535	1.22211	1.19603	1.19462	1.30205	1.21004	1.12492	1.26053	1.22164	1.01923
512004	1.19978	1.21528	1.15636	1.22225	1.19287	1.20341	1.29756	1.21093	1.11998	1.25219	1.22833	1.01692
514004	1.19379	1.22468	1.15352	1.22219	1.19839	1.2081	1.30422	1.20836	1.1237	1.23877	1.22407	1.02106
516004	1.19332	1.25299	1.15612	1.21898	1.19168	1.20804	1.29602	1.2103	1.12358	1.23585	1.22175	1.01652
518004	1.19181	1.28235	1.15321	1.21485	1.18912	1.20545	1.29575	1.20709	1.12085	1.23191	1.22242	1.0219
520004	1.19071	1.31182	1.15059	1.21614	1.1897	1.21139	1.29176	1.20446	1.12692	1.22328	1.21569	1.02232
522004	1.18436	1.32354	1.15201	1.21836	1.19102	1.21573	1.29202	1.20937	1.11969	1.21718	1.22007	1.0191
524004	1.1797	1.31699	1.14523	1.21687	1.18933	1.22988	1.28377	1.20046	1.1209	1.20703	1.21578	1.02351
526004	1.17904	1.30691	1.15109	1.21896	1.19013	1.24321	1.28131	1.19792	1.12072	1.19687	1.21514	1.02164
528004	1.17595	1.28751	1.14989	1.21045	1.19388	1.26165	1.28089	1.2028	1.12229	1.19169	1.22185	1.0157
530004	1.17708	1.27941	1.15238	1.21237	1.1895	1.28213	1.27543	1.20874	1.1197	1.17943	1.21613	1.01732
532004	1.17391	1.26949	1.1474	1.2117	1.18968	1.29026	1.26423	1.20327	1.11861	1.17292	1.2165	1.01953
534004	1.17496	1.2609	1.15182	1.2099	1.19467	1.30064	1.26307	1.2025	1.12667	1.17282	1.21975	1.02359
536004	1.18077	1.25508	1.14948	1.20925	1.19229	1.2922	1.25384	1.20033	1.11672	1.15962	1.21797	1.02404
538004	1.17972	1.24404	1.1487	1.2111	1.19088	1.29913	1.24618	1.20435	1.11264	1.15432	1.21305	1.01993
540004	1.1843	1.24099	1.14995	1.21171	1.19533	1.29709	1.24248	1.20679	1.11613	1.15457	1.21442	1.01876
542004	1.19639	1.24317	1.15268	1.20313	1.19079	1.28653	1.22927	1.20795	1.11684	1.15173	1.21613	1.02158
544004	1.21312	1.24152	1.1495	1.20251	1.19524	1.27737	1.22029	1.2068	1.11587	1.14565	1.21625	1.02313
546004	1.25021	1.24155	1.14938	1.20922	1.19783	1.26217	1.21393	1.20481	1.11176	1.14638	1.21039	1.02041
548004	1.35482	1.24384	1.14715	1.20979	1.1967	1.24908	1.2109	1.20645	1.11506	1.14234	1.21044	1.02011
550004	1.37201	1.2453	1.15043	1.20325	1.19168	1.24034	1.20637	1.21191	1.11743	1.1395	1.21061	1.01987
552004	1.35045	1.23374	1.15036	1.20332	1.19272	1.22573	1.1986	1.20259	1.11525	1.13727	1.20834	1.01535
554004	1.31976	1.23082	1.1495	1.2053	1.19655	1.21929	1.19918	1.20885	1.11478	1.13897	1.21186	1.01587
556004	1.28633	1.21786	1.15129	1.20324	1.19089	1.21497	1.19656	1.20595	1.11857	1.13696	1.21041	1.01607
558004	1.25191	1.20536	1.14792	1.20421	1.1924	1.21194	1.1917	1.20804	1.11982	1.13742	1.21588	1.02013
560004	1.22164	1.19991	1.14774	1.20278	1.19337	1.20703	1.19026	1.20534	1.11756	1.13498	1.2109	1.01669
562004	1.20314	1.19146	1.1462	1.20305	1.19552	1.19931	1.1832	1.20266	1.11821	1.13534	1.21266	1.01862
564004	1.19449	1.19818	1.14164	1.20004	1.19502	1.20088	1.18505	1.20596	1.11619	1.13723	1.2084	1.02049
566004	1.18687	1.20034	1.14641	1.20281	1.19675	1.19906	1.18263	1.20177	1.11571	1.13474	1.21017	1.01796
568004	1.17964	1.20624	1.15021	1.20054	1.19967	1.19664	1.18105	1.20478	1.11449	1.13719	1.21148	1.02169
570004	1.17794	1.2059	1.14966	1.19444	1.20045	1.19139	1.17761	1.21102	1.11993	1.13845	1.2131	1.02077
572004	1.17283	1.22037	1.14373	1.19792	1.19981	1.18377	1.17585	1.20488	1.11383	1.13822	1.20659	1.01792
574004	1.16776	1.23209	1.14611	1.20165	1.20275	1.18251	1.17469	1.2097	1.1154	1.13673	1.21271	1.01771
576004	1.16755	1.2427	1.14628	1.2006	1.2075	1.18168	1.17708	1.20495	1.1143	1.1392	1.21318	1.0181
578004	1.16436	1.2467	1.14801	1.20151	1.21616	1.17906	1.17334	1.20662	1.11329	1.13697	1.20937	1.01757
580004	1.16412	1.24565	1.14583	1.19781	1.21096	1.17078	1.17294	1.20826	1.11532	1.1367	1.21194	1.01612
582004	1.16142	1.24549	1.14952	1.1954	1.21479	1.17186	1.1707	1.20497	1.11412	1.1369	1.21052	1.01309
584004	1.16308	1.2404	1.14562	1.20044	1.21854	1.17358	1.17522	1.20557	1.11822	1.14092	1.21639	1.01725
586004	1.15826	1.23483	1.14548	1.19665	1.22071	1.17014	1.16829	1.20153	1.11373	1.13493	1.2129	1.01587
588004	1.16157	1.22539	1.14888	1.19878	1.23291	1.1713	1.17241	1.20236	1.12155	1.14058	1.21241	1.01689
590004	1.15664	1.21394	1.14896	1.19922	1.23801	1.16672	1.17004	1.20268	1.11863	1.14072	1.21462	1.01977
592004	1.15697	1.20769	1.14535	1.19416	1.25162	1.1619	1.17333	1.19797	1.11567	1.13892	1.20978	1.01724
594004	1.16142	1.19952	1.14812	1.19355	1.27373	1.16102	1.17111	1.19954	1.11972	1.13542	1.20418	1.01647
596004	1.15597	1.19247	1.14864	1.19537	1.29742	1.16184	1.16423	1.1915	1.11556	1.13492	1.20519	1.01366
598004	1.15795	1.18322	1.14879	1.19704	1.34699	1.15654	1.17301	1.19568	1.11766	1.13821	1.2074	1.01654
600004	1.15714	1.17957	1.14784	1.19748	1.4384	1.16233	1.17844	1.19786	1.11739	1.13494	1.21013	1.01489
602004	1.15246	1.17392	1.14882	1.1927	1.468	1.15988	1.17483	1.20265	1.11595	1.1405	1.20145	1.01649
604004	1.157	1.16861	1.1493	1.19799	1.45626	1.157	1.17239	1.19966	1.11364	1.13678	1.20768	1.01234
606004	1.15882	1.15971	1.15032	1.19722	1.43176	1.15217	1.17497	1.20405	1.11517	1.13978	1.20403	1.01971
608004	1.15864	1.15626	1.14633	1.19498	1.38578	1.15119	1.16984	1.19612	1.11167	1.13244	1.20386	1.017
610004	1.16166	1.14659	1.14874	1.19648	1.34919	1.14381	1.16663	1.19655	1.11362	1.13504	1.20101	1.01794
612004	1.16069	1.14572	1.14682	1.19088	1.31404	1.14875	1.17165	1.20187	1.11451	1.13541	1.20046	1.01583
614004	1.16547	1.14363	1.14981	1.19249	1.28507	1.14003	1.17285	1.19765	1.11398	1.13535	1.20245	1.01507
616004	1.16556	1.13777	1.14664	1.19183	1.26088	1.14008	1.169	1.20144	1.11154	1.13446	1.20353	1.01448
618004	1.17742	1.13968	1.14598	1.19295	1.24204	1.13687	1.16625	1.20004	1.11145	1.13569	1.20018	1.01771
620004	1.18033	1.13684	1.14675	1.18967	1.2318	1.13557	1.16505	1.19442	1.11328	1.13472	1.19864	1.01578
622004	1.20844	1.13925	1.14825	1.1932	1.22796	1.14075	1.16418	1.19476	1.11329	1.13914	1.19986	1.02081
624004	1.26824	1.13905	1.14304	1.19087	1.21885	1.13588	1.16885	1.1971	1.11442	1.13885	1.20201	1.0184
626004	1.34947	1.13856	1.14672	1.18904	1.21076	1.13704	1.16656	1.1977	1.11267	1.13437	1.20294	1.01552
628004	1.34735	1.13616	1.14601	1.18761	1.20855	1.13632	1.16497	1.19651	1.11265	1.13584	1.20438	1.01898
630004	1.31662	1.13651	1.14646	1.18916	1.20189	1.12868	1.15919	1.19366	1.11039	1.13222	1.202	1.01376
632004	1.28053	1.13582	1.1477	1.19057	1.19629	1.13082	1.16127	1.19396	1.11082	1.13509	1.19783	1.01513
634004	1.24658	1.13431	1.14771	1.19229	1.19342	1.13378	1.15848	1.19478	1.11025	1.13372	1.20517	1.01081
636004	1.2211	1.13432	1.14614	1.18709	1.19239	1.1304	1.16309	1.19535	1.11806	1.13661	1.20375	1.01558
638004	1.2051	1.12975	1.14583	1.19064	1.19397	1.13224	1.16208	1.19438	1.11441	1.1382	1.20518	1.01746
640004	1.18561	1.1281	1.14101	1.18742	1.18882	1.12833	1.15839	1.18596	1.10848	1.13538	1.20192	1.01328
642004	1.17978	1.12919	1.14414	1.18359	1.18651	1.12566	1.16439	1.19129	1.1138	1.13694	1.19789	1.01608
644004	1.17497	1.13054	1.14091	1.18957	1.18309	1.12818	1.16116	1.19099	1.111	1.13316	1.1978	1.01738
646004	1.16847	1.13	1.14381	1.18634	1.18118	1.1292	1.16256	1.19194	1.11192	1.13576	1.19843	1.01831
648004	1.16676	1.1304	1.15151	1.1876	1.18061	1.1286	1.16423	1.1853	1.1124	1.13673	1.20037	1.01556
650004	1.16212	1.13116	1.14695	1.18404	1.17731	1.12616	1.16571	1.18504	1.10675	1.13777	1.19328	1.01098
652004	1.15335	1.12839	1.14893	1.18456	1.17599	1.12671	1.16572	1.18536	1.10991	1.14085	1.19244	1.01739
654004	1.14942	1.12695	1.14359	1.18054	1.1733	1.12645	1.16135	1.18203	1.11216	1.13847	1.19211	1.0226
656004	1.15152	1.12728	1.14385	1.18288	1.17089	1.12937	1.16085	1.18821	1.10801	1.13388	1.19358	1.01632
658004	1.1495	1.12867	1.14629	1.17932	1.1729	1.12846	1.16651	1.18535	1.11663	1.1369	1.1932	1.01207
660004	1.15182	1.13177	1.14337	1.18442	1.1759	1.12442	1.16011	1.18717	1.11146	1.13339	1.19303	1.01709
662004	1.14971	1.12392	1.14376	1.18163	1.17163	1.12159	1.15734	1.18257	1.11005	1.12993	1.18861	1.01362
664004	1.15019	1.12667	1.14474	1.17861	1.17518	1.12362	1.16451	1.18287	1.11194	1.12953	1.19249	1.01723
666004	1.14859	1.12405	1.14255	1.17804	1.16881	1.12429	1.16344	1.18349	1.11245	1.1313	1.19546	1.01708
668004	1.14682	1.12545	1.14493	1.18304	1.16803	1.12654	1.15974	1.18415	1.11338	1.13103	1.19787	1.01525
670004	1.14812	1.12602	1.14637	1.18201	1.17017	1.1262	1.16062	1.18826	1.11377	1.13201	1.18737	1.01678
672004	1.14845	1.12274	1.14584	1.17737	1.16644	1.12753	1.15844	1.1841	1.11474	1.12995	1.19432	1.01553
674004	1.14545	1.12508	1.14309	1.18399	1.1638	1.12461	1.16075	1.18552	1.11188	1.12768	1.18878	1.01583
676004	1.14485	1.12973	1.14671	1.18404	1.16831	1.12226	1.1602	1.18925	1.11145	1.1306	1.18685	1.01638
678004	1.14835	1.13032	1.14407	1.18116	1.16832	1.12063	1.15971	1.18368	1.11089	1.13111	1.18516	1.01556
680004	1.14474	1.12632	1.1435	1.18192	1.16915	1.12286	1.15675	1.18198	1.10829	1.12948	1.18826	1.02011
682004	1.13868	1.12798	1.14175	1.18282	1.16723	1.12446	1.15729	1.18338	1.111	1.12988	1.19006	1.01336
684004	1.13795	1.12248	1.14234	1.17759	1.16798	1.11871	1.15483	1.18315	1.10329	1.12697	1.18949	1.01322
686004	1.1419	1.12869	1.14219	1.18419	1.17234	1.12417	1.1602	1.18701	1.1098	1.13439	1.18633	1.01852
688004	1.13842	1.12451	1.13967	1.1768	1.16809	1.12704	1.15622	1.18556	1.11017	1.12795	1.18639	1.01346
690004	1.13861	1.12556	1.14275	1.18082	1.1663	1.12372	1.15475	1.18265	1.10979	1.12991	1.18837	1.01314
692004	1.14051	1.12649	1.14304	1.17622	1.16645	1.12026	1.15742	1.18535	1.10634	1.13064	1.19	1.01352
694004	1.14302	1.12445	1.1351	1.1787	1.16428	1.11965	1.15425	1.17959	1.11	1.12703	1.18575	1.0116
696004	1.1441	1.125	1.14384	1.18025	1.1656	1.12278	1.1529	1.18014	1.10589	1.12876	1.18865	1.01392
698004	1.1405	1.12194	1.14014	1.17486	1.16416	1.11968	1.15476	1.18342	1.10846	1.12743	1.18751	1.01281
700004	1.14071	1.12419	1.13989	1.17734	1.16239	1.12329	1.15579	1.18065	1.11053	1.12598	1.18907	1.01667
702004	1.14195	1.12096	1.14219	1.17725	1.16339	1.11659	1.15466	1.17951	1.10792	1.12811	1.18673	1.01018
704004	1.13778	1.12482	1.14077	1.17442	1.16314	1.12322	1.1593	1.1788	1.10716	1.12787	1.18734	1.01349
706004	1.14053	1.11932	1.14171	1.17644	1.16138	1.11964	1.1575	1.17509	1.11007	1.12438	1.18477	1.01585
708004	1.14389	1.12024	1.13839	1.17717	1.16181	1.11616	1.15342	1.17493	1.10486	1.12557	1.18739	1.00878
710004	1.13658	1.12252	1.14092	1.17679	1.16234	1.12039	1.15274	1.17832	1.10781	1.12734	1.18624	1.01276
712004	1.14	1.11914	1.13831	1.17427	1.16348	1.11758	1.15683	1.17525	1.1077	1.12502	1.18531	1.01546
714004	1.13623	1.11745	1.14218	1.1734	1.16357	1.12249	1.15025	1.18127	1.10515	1.12754	1.1852	1.01474
716004	1.13959	1.11812	1.14409	1.17276	1.1652	1.11859	1.15183	1.17613	1.10857	1.12731	1.18592	1.01608
718004	1.14013	1.12013	1.14055	1.17454	1.16575	1.11878	1.15826	1.18049	1.11374	1.12537	1.18557	1.01607
720004	1.13609	1.11913	1.14063	1.17261	1.16518	1.11509	1.1514	1.17411	1.11022	1.12811	1.18335	1.01557
722004	1.13474	1.12269	1.13839	1.16895	1.15984	1.11369	1.15714	1.17707	1.10948	1.12795	1.18527	1.01558
724004	1.13207	1.12103	1.13658	1.17078	1.16607	1.11394	1.15475	1.17505	1.1046	1.12824	1.18541	1.01766
726004	1.13422	1.11908	1.13882	1.17033	1.16537	1.11389	1.1535	1.1743	1.10673	1.12857	1.18634	1.01092
728004	1.13703	1.12154	1.1429	1.17268	1.16728	1.11404	1.15483	1.18081	1.10413	1.13104	1.18767	1.01162
730004	1.13172	1.12164	1.13986	1.16967	1.16502	1.11384	1.15149	1.17544	1.10176	1.1276	1.179	1.0164
732004	1.13221	1.12148	1.14058	1.17209	1.1649	1.11758	1.15089	1.17429	1.10548	1.12782	1.18617	1.01034
734004	1.13127	1.11809	1.13883	1.16926	1.16161	1.10995	1.15132	1.17625	1.10332	1.1284	1.18428	1.01377
736004	1.13042	1.11798	1.14027	1.16998	1.16392	1.11789	1.14883	1.17761	1.10665	1.1274	1.18423	1.01169
738004	1.12559	1.12007	1.13795	1.1699	1.16331	1.1145	1.15016	1.17927	1.10624	1.12637	1.18007	1.0117
740004	1.1338	1.11931	1.1406	1.17217	1.16026	1.11547	1.15064	1.17395	1.1033	1.12511	1.18198	1.01333
742004	1.12999	1.12052	1.13907	1.16858	1.15958	1.11224	1.1478	1.17732	1.10762	1.12373	1.17974	1.01364
744004	1.13251	1.11887	1.13817	1.17086	1.15813	1.11532	1.14966	1.17971	1.10492	1.12563	1.17933	1.01909
746004	1.13574	1.11988	1.13856	1.17739	1.16148	1.11302	1.14949	1.17742	1.10732	1.12385	1.17787	1.01497
748004	1.136	1.11635	1.13891	1.17148	1.15996	1.11592	1.15307	1.18352	1.10811	1.12728	1.1802	1.01655
750004	1.13544	1.12247	1.13652	1.17379	1.15893	1.11561	1.15066	1.18017	1.10628	1.12298	1.17603	1.01695
752004	1.13275	1.11833	1.14116	1.17148	1.15855	1.11408	1.14964	1.18098	1.11255	1.12081	1.17774	1.01721
754004	1.1344	1.11842	1.14078	1.17603	1.15946	1.11721	1.14961	1.1779	1.1064	1.12675	1.17949	1.01807
756004	1.13842	1.12006	1.13734	1.17759	1.16041	1.11603	1.1512	1.17779	1.10909	1.12307	1.17832	1.01094
758004	1.13538	1.12205	1.13613	1.17644	1.16208	1.11515	1.14902	1.17456	1.10914	1.12469	1.17715	1.01482
760004	1.13209	1.11781	1.13848	1.16711	1.15472	1.1142	1.1481	1.17363	1.10304	1.12317	1.17274	1.01531
762004	1.12787	1.12096	1.13924	1.16906	1.16031	1.11774	1.1486	1.17144	1.1068	1.12403	1.17973	1.01258
764004	1.13371	1.12194	1.13996	1.16601	1.15492	1.11498	1.14871	1.17084	1.10628	1.12684	1.17737	1.0138
766004	1.12977	1.11354	1.14038	1.17237	1.15679	1.11585	1.14947	1.17163	1.10644	1.12596	1.17884	1.01309
768004	1.12964	1.11994	1.13687	1.16787	1.15706	1.11704	1.14838	1.17562	1.1055	1.12393	1.17773	1.01393
770004	1.13079	1.11775	1.13559	1.16566	1.15906	1.11703	1.14988	1.17787	1.10506	1.12504	1.17391	1.01525
772004	1.13198	1.12244	1.13907	1.16889	1.15797	1.11302	1.14492	1.17274	1.10338	1.12565	1.17474	1.01456
774004	1.12868	1.12066	1.13992	1.16683	1.16037	1.11643	1.14746	1.17499	1.10775	1.12393	1.17422	1.01793
776004	1.13183	1.11728	1.1413	1.16348	1.1597	1.11624	1.14787	1.17258	1.1054	1.12564	1.17155	1.01404
778004	1.12865	1.11459	1.1348	1.16605	1.16021	1.11645	1.14881	1.17447	1.10255	1.12432	1.17527	1.01763
780004	1.13074	1.11535	1.13877	1.16731	1.16069	1.11343	1.14758	1.17762	1.10483	1.12552	1.17563	1.01243
782004	1.13036	1.1186	1.13939	1.1642	1.1584	1.11528	1.14329	1.17354	1.10701	1.12502	1.17856	1.01171
784004	1.1283	1.11543	1.13371	1.16398	1.15368	1.11157	1.14824	1.17609	1.104	1.1248	1.17196	1.01183
786004	1.12425	1.11958	1.14089	1.16577	1.16134	1.11577	1.14481	1.17574	1.10483	1.12757	1.17328	1.01096
788004	1.13179	1.11808	1.14225	1.17036	1.15885	1.11364	1.14785	1.17699	1.10542	1.12611	1.17356	1.01731
790004	1.12468	1.11634	1.13615	1.15995	1.15472	1.11269	1.14563	1.17617	1.10345	1.12511	1.17384	1.01341
792004	1.12579	1.11833	1.13503	1.16279	1.15866	1.11486	1.14942	1.17601	1.10777	1.127	1.17048	1.01467
794004	1.13032	1.11825	1.13891	1.15941	1.15987	1.11202	1.14444	1.17384	1.1035	1.1273	1.1738	1.01244
796004	1.12934	1.11967	1.13982	1.16359	1.15655	1.11354	1.1422	1.17748	1.10556	1.12814	1.17103	1.01678
798004	1.1299	1.11515	1.13881	1.1669	1.15629	1.11207	1.14441	1.17817	1.1002	1.12322	1.17386	1.01392
800004	1.12664	1.1187	1.1374	1.16023	1.15633	1.11074	1.14412	1.17386	1.10623	1.11929	1.17317	1.01306
802004	1.12804	1.1213	1.13961	1.16146	1.15505	1.10809	1.14355	1.17946	1.10025	1.12409	1.17609	1.01523
804004	1.12745	1.12007	1.13939	1.15907	1.15693	1.10965	1.14398	1.17579	1.10575	1.12315	1.17419	1.0146
806004	1.12982	1.11563	1.1368	1.16062	1.15451	1.10982	1.14506	1.18173	1.10086	1.12008	1.17441	1.01538
iR1/2 DKO
Time(msec)	wave1	wave2	wave3	wave4	wave5	wave6	wave7	wave8	wave9	wave10	wave11	wave12	wave13	wave14	wave15
4	1.06489	1.17438	1.16687	1.16392	1.15988	1.13737	1.1388	1.08884	1.12562	1.10272	1.11858	1.09659	1.14483	1.12787	1.04926
2004	1.06511	1.1741	1.16387	1.161	1.15969	1.13617	1.13899	1.08692	1.1346	1.10613	1.1163	1.09638	1.14384	1.12204	1.04858
4004	1.06431	1.17607	1.16306	1.16351	1.16313	1.13752	1.13688	1.07939	1.13251	1.10683	1.12107	1.10189	1.14454	1.12825	1.0496
6004	1.06426	1.17729	1.16093	1.16144	1.1653	1.14254	1.1353	1.07946	1.13089	1.10681	1.11933	1.09706	1.14549	1.12353	1.04977
8004	1.06155	1.17407	1.16612	1.16577	1.15912	1.13862	1.14103	1.08558	1.13432	1.10572	1.12012	1.09653	1.14344	1.12944	1.0454
10004	1.06532	1.17417	1.16673	1.16098	1.15828	1.13587	1.1352	1.08146	1.13134	1.10527	1.11664	1.09837	1.1474	1.12383	1.04932
12004	1.06516	1.17567	1.16143	1.16279	1.15802	1.13513	1.1386	1.08072	1.12915	1.10732	1.11753	1.09862	1.14503	1.12205	1.04747
14004	1.06476	1.17096	1.16324	1.15997	1.16124	1.13467	1.13872	1.07604	1.13433	1.10872	1.11964	1.09892	1.14454	1.12453	1.04558
16004	1.06082	1.16951	1.16056	1.1625	1.16297	1.1381	1.14058	1.08232	1.13107	1.11343	1.11672	1.09891	1.14875	1.1244	1.04497
18004	1.06584	1.17429	1.16506	1.16145	1.16167	1.13348	1.13092	1.08207	1.13255	1.11026	1.11499	1.09663	1.14666	1.12029	1.0461
20004	1.06487	1.17467	1.16391	1.16176	1.16313	1.13712	1.13725	1.07948	1.12947	1.11163	1.11766	1.09965	1.14787	1.12846	1.04803
22004	1.06503	1.17047	1.16343	1.16224	1.1629	1.13274	1.13802	1.0777	1.13158	1.10933	1.11344	1.10315	1.15039	1.1243	1.04647
24004	1.06381	1.17102	1.16513	1.16293	1.15775	1.13392	1.14058	1.07859	1.12932	1.10967	1.12024	1.10427	1.15024	1.13125	1.04657
26004	1.06653	1.17698	1.16463	1.15719	1.15912	1.13394	1.13829	1.08096	1.13165	1.10251	1.11239	1.10148	1.14376	1.1191	1.04554
28004	1.06409	1.17915	1.1654	1.16256	1.16463	1.13326	1.13733	1.08393	1.1299	1.10547	1.11344	1.09762	1.14502	1.12562	1.04697
30004	1.06387	1.17661	1.16407	1.16078	1.16116	1.13275	1.13923	1.08107	1.13088	1.10532	1.11489	1.10537	1.14936	1.12143	1.04499
32004	1.06548	1.17817	1.1674	1.16761	1.16015	1.1338	1.13831	1.08134	1.13261	1.10549	1.11503	1.10274	1.14905	1.12309	1.04753
34004	1.06903	1.17866	1.16745	1.16179	1.16175	1.1377	1.13708	1.08366	1.12956	1.10698	1.11368	1.10802	1.15039	1.12434	1.04614
36004	1.066	1.17958	1.16411	1.15991	1.15607	1.13208	1.13664	1.0792	1.12708	1.10792	1.11674	1.10886	1.1469	1.12997	1.04506
38004	1.06262	1.18201	1.1677	1.1594	1.16171	1.13555	1.13851	1.08201	1.12848	1.10161	1.11216	1.10203	1.14325	1.1226	1.04279
40004	1.06308	1.18095	1.16368	1.16001	1.16301	1.1372	1.13946	1.07941	1.12699	1.10257	1.11329	1.10252	1.14648	1.12194	1.04092
42004	1.06661	1.18166	1.16314	1.16023	1.15921	1.13796	1.14062	1.08277	1.1322	1.10497	1.10902	1.10252	1.15229	1.12683	1.04272
44004	1.06343	1.17872	1.16324	1.16184	1.16364	1.13568	1.13742	1.08316	1.13147	1.10724	1.11253	1.10389	1.1471	1.12352	1.0415
46004	1.06467	1.17708	1.16656	1.15893	1.16377	1.13435	1.13478	1.08583	1.13066	1.10792	1.11164	1.1049	1.14991	1.12634	1.04328
48004	1.05971	1.17712	1.16645	1.15971	1.16144	1.13682	1.13841	1.07986	1.13044	1.10496	1.11006	1.10526	1.14659	1.13086	1.04218
50004	1.06169	1.17861	1.16133	1.15858	1.15694	1.13403	1.13708	1.08083	1.13327	1.10681	1.12073	1.10773	1.15363	1.13072	1.04682
52004	1.05793	1.17404	1.16418	1.15526	1.1579	1.13465	1.1397	1.08417	1.12982	1.10754	1.12207	1.10509	1.15267	1.12862	1.04694
54004	1.06264	1.17546	1.1603	1.15577	1.16105	1.13775	1.13814	1.08407	1.13224	1.11154	1.11449	1.10574	1.15402	1.13462	1.04851
56004	1.06439	1.17878	1.16205	1.15951	1.15909	1.13199	1.13793	1.08024	1.12993	1.11102	1.11395	1.10613	1.15344	1.12953	1.04675
58004	1.06315	1.17455	1.16581	1.1569	1.16055	1.13334	1.14062	1.08543	1.12935	1.11719	1.1143	1.10903	1.1516	1.13212	1.04245
60004	1.0664	1.17749	1.16176	1.15751	1.15941	1.13851	1.13867	1.08216	1.13595	1.12075	1.11808	1.10797	1.15424	1.12891	1.04507
62004	1.06455	1.17348	1.16254	1.15527	1.15893	1.13989	1.13627	1.08163	1.13161	1.1245	1.12014	1.1089	1.15633	1.12709	1.04338
64004	1.06269	1.17337	1.16098	1.15531	1.16004	1.13231	1.13396	1.08183	1.12757	1.12288	1.11752	1.10699	1.16148	1.12548	1.04743
66004	1.06305	1.17216	1.16374	1.15296	1.15649	1.13326	1.13301	1.08385	1.13493	1.12054	1.11734	1.10464	1.15533	1.12674	1.04418
68004	1.06272	1.16703	1.16261	1.15905	1.15832	1.13481	1.14139	1.08138	1.13321	1.12625	1.12139	1.10837	1.15744	1.12653	1.04177
70004	1.05771	1.1732	1.1592	1.15515	1.15715	1.13275	1.13607	1.08206	1.12877	1.12199	1.11502	1.10268	1.15324	1.12401	1.04001
72004	1.06214	1.16997	1.16369	1.15251	1.15566	1.13626	1.13875	1.07681	1.12703	1.12839	1.11858	1.10057	1.15355	1.12589	1.04027
74004	1.05855	1.17224	1.16062	1.1592	1.15917	1.13397	1.13046	1.08179	1.12984	1.12648	1.12123	1.102	1.15843	1.12444	1.03822
76004	1.06535	1.17593	1.16152	1.15384	1.16159	1.13324	1.13837	1.07903	1.13182	1.12875	1.12306	1.10169	1.15717	1.12404	1.04115
78004	1.06657	1.16685	1.16431	1.15521	1.15856	1.13549	1.13147	1.08329	1.13222	1.12657	1.12311	1.10474	1.15848	1.12121	1.0401
80004	1.06275	1.17362	1.16459	1.15537	1.16016	1.13529	1.13794	1.0817	1.13639	1.12588	1.13097	1.10451	1.15687	1.12508	1.03987
82004	1.06544	1.17005	1.16208	1.15876	1.15861	1.14024	1.13393	1.08014	1.13566	1.12697	1.12631	1.10094	1.15769	1.12272	1.03616
84004	1.06583	1.17112	1.16059	1.15576	1.16097	1.13543	1.14192	1.07991	1.13026	1.12575	1.13173	1.10496	1.15957	1.12759	1.03472
86004	1.06267	1.16785	1.16252	1.15744	1.15914	1.13546	1.13741	1.08707	1.1354	1.1301	1.12677	1.10162	1.15948	1.12585	1.03969
88004	1.06149	1.1676	1.16155	1.15635	1.15721	1.13334	1.13726	1.07829	1.13522	1.1303	1.13235	1.10325	1.15897	1.12396	1.04184
90004	1.0645	1.16881	1.16355	1.15505	1.15877	1.13475	1.13881	1.07896	1.13497	1.13728	1.12905	1.10592	1.16115	1.12809	1.03821
92004	1.06472	1.16924	1.16259	1.15961	1.15975	1.14205	1.13909	1.08272	1.13342	1.13075	1.12049	1.10273	1.15954	1.12289	1.03522
94004	1.06195	1.16783	1.1614	1.15756	1.16361	1.1339	1.13765	1.08134	1.12981	1.13323	1.12483	1.10188	1.1602	1.12458	1.0385
96004	1.06271	1.16849	1.15956	1.15689	1.15881	1.13668	1.13949	1.08209	1.13758	1.13065	1.12661	1.10756	1.15936	1.1234	1.03805
98004	1.06799	1.17227	1.16307	1.15544	1.15998	1.14024	1.14337	1.08073	1.13724	1.1358	1.12913	1.10252	1.16107	1.12439	1.03777
100004	1.06799	1.16903	1.1635	1.15538	1.16133	1.13554	1.1411	1.07779	1.13574	1.13313	1.12364	1.10354	1.15844	1.12324	1.04157
102004	1.06616	1.17003	1.16079	1.15389	1.15962	1.13799	1.14513	1.0813	1.13789	1.14042	1.12194	1.10214	1.16527	1.12574	1.03741
104004	1.06298	1.1641	1.16175	1.1586	1.15681	1.13755	1.14354	1.07995	1.13735	1.13734	1.12714	1.10131	1.16489	1.12601	1.04064
106004	1.06407	1.17336	1.15924	1.15262	1.1568	1.13797	1.14413	1.08781	1.13596	1.13816	1.12262	1.10427	1.1664	1.12082	1.03829
108004	1.06854	1.16933	1.16226	1.15502	1.16134	1.1363	1.1432	1.07984	1.1357	1.13957	1.12984	1.10398	1.16782	1.12257	1.04289
110004	1.0701	1.16827	1.15851	1.15396	1.16078	1.13994	1.14129	1.08404	1.13758	1.1409	1.12277	1.10757	1.16756	1.12209	1.04056
112004	1.06454	1.16877	1.16175	1.15247	1.1616	1.1435	1.13883	1.08573	1.13572	1.14225	1.12233	1.10297	1.16789	1.12175	1.04443
114004	1.06833	1.16893	1.1588	1.15401	1.16161	1.13956	1.14082	1.08691	1.14265	1.14387	1.13082	1.10765	1.17195	1.1237	1.04394
116004	1.06534	1.16632	1.15681	1.15656	1.16045	1.13907	1.14177	1.08534	1.13831	1.13974	1.12245	1.10922	1.17094	1.12583	1.0418
118004	1.0695	1.16836	1.16245	1.14959	1.16299	1.14123	1.14201	1.08291	1.14425	1.14534	1.12527	1.1026	1.17327	1.1244	1.0452
120004	1.06611	1.16967	1.15822	1.15571	1.15883	1.14145	1.14252	1.09318	1.14359	1.14662	1.12703	1.1059	1.17233	1.1192	1.04393
122004	1.0674	1.1705	1.16105	1.15224	1.16239	1.14046	1.14178	1.08787	1.13752	1.14704	1.12691	1.1093	1.17242	1.12176	1.04436
124004	1.0677	1.16837	1.15506	1.1474	1.15822	1.13597	1.14026	1.08562	1.14083	1.14567	1.12503	1.10534	1.17167	1.12082	1.04386
126004	1.06567	1.16732	1.1586	1.15385	1.1604	1.13918	1.14251	1.08838	1.13992	1.14823	1.12226	1.10494	1.16839	1.12083	1.04642
128004	1.06821	1.16663	1.15552	1.15343	1.15793	1.1401	1.14344	1.08919	1.13675	1.15078	1.12658	1.10454	1.17142	1.12024	1.04344
130004	1.06253	1.17166	1.15889	1.15048	1.1603	1.13508	1.13971	1.08645	1.13662	1.15103	1.12687	1.10778	1.17737	1.12187	1.0442
132004	1.06754	1.16938	1.15603	1.15378	1.15957	1.14489	1.13628	1.08929	1.13828	1.1448	1.12699	1.10451	1.179	1.11836	1.04347
134004	1.06802	1.17204	1.15754	1.15058	1.16035	1.14335	1.14008	1.08683	1.13807	1.15076	1.12867	1.10644	1.1768	1.11393	1.04756
136004	1.06176	1.16671	1.15845	1.14894	1.16345	1.14207	1.1385	1.08961	1.13432	1.14851	1.1235	1.10819	1.17764	1.11501	1.04656
138004	1.0652	1.17029	1.15494	1.15165	1.16114	1.14337	1.1416	1.0877	1.13425	1.14851	1.12297	1.10673	1.17721	1.11763	1.04424
140004	1.07726	1.17145	1.15706	1.15291	1.15997	1.14376	1.14141	1.08959	1.13641	1.15055	1.12891	1.10585	1.177	1.12114	1.04761
142004	1.06607	1.16456	1.16089	1.15219	1.15918	1.14117	1.13622	1.0875	1.13435	1.14707	1.12244	1.10523	1.17983	1.12066	1.04647
144004	1.06743	1.16617	1.15337	1.15332	1.16174	1.14289	1.13808	1.08637	1.13699	1.1457	1.12537	1.1061	1.17446	1.11726	1.04708
146004	1.06174	1.16596	1.15662	1.14933	1.15803	1.14292	1.1335	1.0895	1.1328	1.1434	1.13027	1.10475	1.17484	1.12077	1.0472
148004	1.06778	1.16622	1.15455	1.14865	1.15481	1.13511	1.13663	1.08482	1.13252	1.14632	1.13206	1.1083	1.17567	1.11888	1.04939
150004	1.0651	1.17005	1.15509	1.1496	1.15448	1.14331	1.13568	1.08934	1.13872	1.14488	1.12867	1.10627	1.17794	1.12638	1.04745
152004	1.0649	1.17021	1.15505	1.15361	1.15767	1.14184	1.13764	1.08643	1.1381	1.14726	1.13276	1.10787	1.17721	1.11712	1.04856
154004	1.0664	1.17241	1.15776	1.1547	1.15988	1.14187	1.13928	1.0907	1.13712	1.14552	1.13031	1.10899	1.1785	1.12079	1.0493
156004	1.06808	1.16851	1.15534	1.14951	1.15702	1.14083	1.13652	1.08839	1.13891	1.14688	1.13268	1.10749	1.17547	1.11862	1.04866
158004	1.06587	1.17169	1.15879	1.15422	1.16355	1.13963	1.13882	1.09008	1.1381	1.14086	1.13688	1.11	1.1743	1.12098	1.05117
160004	1.06422	1.17198	1.15782	1.15101	1.15596	1.14017	1.14104	1.08948	1.13466	1.14921	1.13489	1.10855	1.17763	1.12113	1.05473
162004	1.06755	1.17509	1.15766	1.14775	1.15796	1.13913	1.1343	1.08462	1.13313	1.15044	1.13383	1.11061	1.17708	1.12421	1.05506
164004	1.06856	1.17486	1.15559	1.155	1.15931	1.13775	1.13523	1.08971	1.1342	1.15108	1.1345	1.11107	1.17365	1.12032	1.0504
166004	1.06429	1.17163	1.15591	1.15014	1.15993	1.14308	1.13411	1.08677	1.1328	1.15239	1.13528	1.1094	1.1755	1.11761	1.04966
168004	1.06426	1.17014	1.1566	1.14742	1.15997	1.13829	1.13776	1.08749	1.13064	1.15178	1.13566	1.11174	1.18025	1.12472	1.05179
170004	1.06332	1.17213	1.15855	1.15131	1.16158	1.14342	1.1345	1.08714	1.13421	1.1577	1.13958	1.11271	1.18104	1.12338	1.05699
172004	1.06721	1.17425	1.15702	1.15539	1.15894	1.13953	1.13359	1.08997	1.13268	1.15285	1.14153	1.1105	1.17718	1.1231	1.05969
174004	1.06463	1.17301	1.15768	1.14919	1.15844	1.14234	1.1334	1.08582	1.13295	1.1502	1.14341	1.11107	1.18365	1.12035	1.05596
176004	1.06386	1.17407	1.15536	1.15312	1.1568	1.14271	1.13374	1.08601	1.1358	1.15563	1.14344	1.11203	1.18143	1.12302	1.05289
178004	1.06543	1.17153	1.15739	1.15039	1.1585	1.14288	1.13978	1.09097	1.13393	1.15059	1.14713	1.11645	1.18251	1.12708	1.05288
180004	1.06743	1.1734	1.15753	1.14685	1.1587	1.14226	1.13547	1.09028	1.13129	1.15312	1.14415	1.1068	1.18145	1.12064	1.0559
182004	1.06863	1.17527	1.15629	1.15129	1.15738	1.13977	1.13398	1.09062	1.13406	1.15259	1.14601	1.11163	1.18659	1.12529	1.05779
184004	1.06881	1.17093	1.15926	1.15058	1.15848	1.14311	1.13612	1.08703	1.13455	1.14869	1.14684	1.11362	1.18812	1.1311	1.05909
186004	1.06323	1.16957	1.15873	1.15087	1.15395	1.14279	1.1352	1.08881	1.13232	1.14924	1.1493	1.11461	1.19051	1.12681	1.05873
188004	1.06594	1.17328	1.15732	1.15155	1.15555	1.14054	1.13525	1.09385	1.13264	1.14777	1.14758	1.11639	1.19218	1.12639	1.05586
190004	1.06681	1.16817	1.15623	1.15223	1.15668	1.14848	1.13771	1.08799	1.12929	1.14451	1.14659	1.11494	1.18303	1.13129	1.05297
192004	1.06694	1.17029	1.15643	1.14993	1.15686	1.14268	1.13828	1.08572	1.12889	1.14896	1.1528	1.11714	1.19075	1.13131	1.05624
194004	1.06667	1.1695	1.15663	1.14933	1.15779	1.14789	1.13734	1.08914	1.13321	1.14216	1.15139	1.11232	1.19233	1.1344	1.05045
196004	1.06192	1.16943	1.15678	1.15115	1.15518	1.14036	1.13686	1.08651	1.12888	1.14726	1.15576	1.11406	1.18735	1.13393	1.0553
198004	1.06578	1.17422	1.15879	1.14921	1.1551	1.14161	1.13609	1.09155	1.13319	1.14661	1.15497	1.11679	1.1873	1.1318	1.05754
200004	1.06418	1.17641	1.15919	1.1476	1.15405	1.14139	1.13851	1.09055	1.13174	1.14768	1.15852	1.11522	1.18848	1.13551	1.05796
202004	1.06036	1.17492	1.16087	1.15386	1.15349	1.14213	1.13479	1.08897	1.1313	1.14843	1.15874	1.11747	1.19018	1.13142	1.05876
204004	1.06924	1.17421	1.15634	1.15008	1.15388	1.14286	1.13795	1.08835	1.13162	1.1428	1.16398	1.11646	1.18849	1.1337	1.0603
206004	1.06726	1.1744	1.16439	1.15106	1.15118	1.14142	1.13994	1.09109	1.1335	1.14492	1.1578	1.11468	1.19213	1.13151	1.05334
208004	1.06434	1.17591	1.16022	1.15423	1.15608	1.14051	1.13738	1.09025	1.13706	1.15312	1.16328	1.11664	1.18819	1.12965	1.05703
210004	1.06651	1.17622	1.16349	1.1528	1.15352	1.14623	1.13923	1.08862	1.13506	1.15383	1.16274	1.1151	1.19468	1.13252	1.05886
212004	1.07065	1.17418	1.16021	1.1522	1.15461	1.14437	1.13684	1.09348	1.1369	1.14899	1.16736	1.11696	1.18667	1.13	1.06409
214004	1.06773	1.1732	1.16216	1.14595	1.15106	1.1407	1.13576	1.08707	1.13103	1.15333	1.16815	1.11526	1.18988	1.13172	1.06092
216004	1.06896	1.17173	1.1645	1.14714	1.1515	1.14301	1.13895	1.08835	1.1328	1.15191	1.16817	1.12258	1.19157	1.13426	1.05749
218004	1.06361	1.17006	1.16134	1.15565	1.15608	1.14635	1.13661	1.09223	1.13692	1.15102	1.16739	1.11984	1.19054	1.12852	1.05935
220004	1.06562	1.17511	1.16217	1.1491	1.15136	1.14816	1.13941	1.08798	1.13439	1.15087	1.16873	1.12187	1.19037	1.13423	1.05731
222004	1.06489	1.17354	1.16348	1.15272	1.15741	1.14811	1.14139	1.08695	1.13574	1.15424	1.17399	1.12294	1.19251	1.13812	1.05882
224004	1.06683	1.17205	1.15636	1.15187	1.15918	1.14992	1.14019	1.09213	1.13615	1.15187	1.17112	1.12281	1.18813	1.13159	1.06211
226004	1.06671	1.17113	1.162	1.15122	1.15726	1.14468	1.1389	1.08915	1.13137	1.15146	1.17244	1.12012	1.18783	1.13757	1.05697
228004	1.0648	1.17342	1.16325	1.15197	1.1534	1.1454	1.14042	1.08971	1.1329	1.15036	1.16879	1.12274	1.18979	1.13095	1.06235
230004	1.06377	1.17005	1.15887	1.15845	1.15504	1.14285	1.1379	1.08845	1.12972	1.15253	1.1766	1.12243	1.18648	1.13501	1.06209
232004	1.06334	1.17238	1.16451	1.15212	1.1572	1.148	1.14231	1.0922	1.13393	1.15102	1.17341	1.12491	1.19461	1.13201	1.05861
234004	1.06651	1.17104	1.1611	1.15215	1.15252	1.14616	1.13916	1.09124	1.13819	1.1527	1.18312	1.12702	1.19037	1.13507	1.05808
236004	1.06735	1.17001	1.15917	1.15517	1.15527	1.1447	1.13399	1.09415	1.13724	1.15478	1.17924	1.12727	1.19959	1.13848	1.06026
238004	1.06696	1.173	1.16356	1.15382	1.1554	1.14305	1.13983	1.09066	1.1343	1.1536	1.18374	1.12512	1.19425	1.14205	1.05957
240004	1.06716	1.17078	1.16313	1.1522	1.15311	1.1442	1.14039	1.09294	1.13446	1.1542	1.17958	1.12597	1.1946	1.14011	1.06433
242004	1.06769	1.17207	1.1627	1.15338	1.15889	1.14514	1.14516	1.09166	1.1372	1.15491	1.18274	1.12582	1.19132	1.14152	1.06307
244004	1.06319	1.17153	1.16155	1.15449	1.15744	1.14598	1.1366	1.08807	1.13177	1.15537	1.18906	1.1227	1.18979	1.14471	1.05966
246004	1.0681	1.17454	1.16304	1.15489	1.15239	1.14546	1.13985	1.0891	1.13422	1.1522	1.1876	1.12001	1.19276	1.15002	1.06165
248004	1.06673	1.17163	1.16537	1.15123	1.15508	1.14849	1.13779	1.09258	1.14183	1.15832	1.18655	1.12413	1.19089	1.14431	1.05871
250004	1.06666	1.16927	1.16285	1.15366	1.1534	1.14191	1.14222	1.09058	1.13447	1.15491	1.18939	1.1242	1.1966	1.1462	1.05969
252004	1.06525	1.1722	1.16448	1.15469	1.15593	1.14461	1.13712	1.09338	1.14234	1.14738	1.19303	1.12227	1.19335	1.15286	1.06132
254004	1.06333	1.17106	1.16209	1.15665	1.15594	1.14404	1.14027	1.09277	1.13633	1.15122	1.19399	1.12507	1.19245	1.14932	1.05966
256004	1.06832	1.17071	1.16276	1.15417	1.15837	1.14647	1.14297	1.09471	1.14049	1.14919	1.19802	1.12386	1.19117	1.1523	1.05877
258004	1.06381	1.1741	1.1631	1.15202	1.15745	1.14368	1.14271	1.092	1.13798	1.14916	1.19741	1.12528	1.19824	1.14681	1.06008
260004	1.06749	1.17078	1.16354	1.15121	1.15729	1.14062	1.14204	1.09054	1.13946	1.14602	1.19849	1.12528	1.1928	1.14938	1.062
262004	1.06883	1.17311	1.16424	1.15527	1.15389	1.14662	1.14261	1.09374	1.14474	1.14695	1.20522	1.12099	1.19715	1.14714	1.05868
264004	1.0723	1.17091	1.16473	1.15904	1.15761	1.1485	1.14403	1.09345	1.1419	1.15068	1.20858	1.12607	1.19816	1.14918	1.05938
266004	1.06583	1.17351	1.16486	1.15537	1.15831	1.14429	1.14159	1.08871	1.14244	1.14736	1.21114	1.12567	1.19535	1.1487	1.06122
268004	1.06891	1.17394	1.16387	1.15443	1.16007	1.15035	1.14709	1.09155	1.14046	1.14822	1.2087	1.12417	1.19937	1.1477	1.05943
270004	1.06841	1.17314	1.16331	1.15497	1.15687	1.14608	1.14456	1.09425	1.14174	1.15033	1.21729	1.12694	1.20034	1.15076	1.06222
272004	1.07083	1.17039	1.16433	1.15448	1.16104	1.14626	1.14544	1.0893	1.13518	1.14875	1.21437	1.12417	1.19929	1.15189	1.06205
274004	1.06508	1.17244	1.1624	1.15596	1.1587	1.14359	1.15018	1.09143	1.13945	1.14649	1.21665	1.12427	1.20155	1.15595	1.05895
276004	1.07037	1.17371	1.16163	1.1567	1.15547	1.14802	1.14576	1.09252	1.13898	1.14425	1.21674	1.12726	1.19742	1.15317	1.06057
278004	1.06957	1.17177	1.16115	1.15821	1.15978	1.14376	1.14765	1.08739	1.13407	1.14361	1.22067	1.12965	1.20013	1.15582	1.06289
280004	1.0703	1.1735	1.16114	1.15563	1.15695	1.14558	1.1482	1.09423	1.13607	1.14455	1.22688	1.12861	1.20459	1.15704	1.05807
282004	1.07087	1.17217	1.16156	1.15885	1.15785	1.15044	1.15006	1.09363	1.14289	1.14695	1.226	1.12752	1.207	1.15673	1.06644
284004	1.06765	1.17619	1.16185	1.15786	1.15945	1.14716	1.14825	1.09504	1.13828	1.14465	1.23555	1.12951	1.20575	1.15361	1.06253
286004	1.06779	1.17274	1.16113	1.15784	1.16233	1.14556	1.14947	1.10069	1.13748	1.1459	1.23478	1.13233	1.211	1.15571	1.06107
288004	1.06721	1.17421	1.15876	1.1562	1.1609	1.14451	1.14803	1.09506	1.13427	1.14957	1.23418	1.12637	1.20915	1.15631	1.06178
290004	1.06883	1.16893	1.16312	1.1584	1.15648	1.14631	1.15091	1.09536	1.14043	1.14694	1.23665	1.13016	1.21649	1.15656	1.0608
292004	1.074	1.17485	1.16223	1.15652	1.16094	1.1489	1.14978	1.09368	1.13325	1.14967	1.24171	1.13532	1.21413	1.15794	1.06564
294004	1.06703	1.17446	1.16233	1.15509	1.15663	1.14711	1.1472	1.09665	1.13947	1.15468	1.23936	1.12957	1.22163	1.16112	1.06358
296004	1.06866	1.1789	1.16421	1.15807	1.16096	1.14695	1.14878	1.09621	1.14288	1.15235	1.23916	1.13021	1.21455	1.16071	1.06801
298004	1.07203	1.17727	1.1649	1.15691	1.1592	1.14506	1.14907	1.09391	1.14158	1.15171	1.23918	1.13282	1.22378	1.15972	1.05921
300004	1.07328	1.18343	1.15988	1.16161	1.15931	1.14355	1.14835	1.09263	1.1371	1.15031	1.24425	1.13496	1.21989	1.15917	1.06345
302004	1.06882	1.17995	1.16113	1.15789	1.15819	1.14408	1.15287	1.09173	1.13377	1.14887	1.24416	1.13396	1.2154	1.15972	1.05679
304004	1.07426	1.18266	1.16522	1.15765	1.16212	1.1494	1.15134	1.09374	1.13716	1.15091	1.24503	1.13562	1.21709	1.16275	1.0614
306004	1.07355	1.17749	1.16304	1.16135	1.15936	1.14994	1.1486	1.09605	1.13855	1.15611	1.24561	1.13444	1.21934	1.15971	1.06375
308004	1.06913	1.17899	1.16564	1.1609	1.15543	1.14859	1.15423	1.09678	1.13611	1.15204	1.24352	1.13446	1.22044	1.15822	1.06394
310004	1.06539	1.18421	1.16428	1.15734	1.16121	1.15014	1.1545	1.09556	1.13452	1.1559	1.24711	1.13335	1.22424	1.16289	1.06446
312004	1.0743	1.18554	1.16715	1.16343	1.1576	1.14788	1.15295	1.09701	1.1366	1.15544	1.24772	1.13134	1.22088	1.16172	1.06381
314004	1.07355	1.1818	1.16356	1.16346	1.16444	1.15099	1.15181	1.09737	1.13875	1.15658	1.24622	1.13765	1.22469	1.15877	1.06756
316004	1.07151	1.1786	1.1681	1.16486	1.16044	1.14846	1.15291	1.09497	1.14029	1.16037	1.24999	1.13262	1.22009	1.15844	1.05955
318004	1.07018	1.17878	1.16487	1.1578	1.16241	1.14646	1.15742	1.09775	1.1375	1.15983	1.25317	1.134	1.2243	1.15435	1.06717
320004	1.07158	1.18381	1.16287	1.16329	1.16096	1.14976	1.16043	1.09684	1.13793	1.15934	1.25205	1.13346	1.22611	1.16073	1.06432
322004	1.07329	1.17925	1.16339	1.15792	1.16356	1.15115	1.15426	1.09705	1.13742	1.16124	1.25469	1.13381	1.23152	1.15798	1.06751
324004	1.07292	1.18047	1.16616	1.16261	1.16091	1.14968	1.15552	1.09326	1.13467	1.15849	1.25489	1.13173	1.23261	1.15522	1.06934
326004	1.07333	1.18652	1.16957	1.16309	1.16573	1.14893	1.15561	1.09881	1.13839	1.158	1.25497	1.13293	1.23216	1.15442	1.06752
328004	1.07046	1.18052	1.16511	1.16283	1.16023	1.15029	1.15821	1.09525	1.1396	1.16121	1.25781	1.1325	1.22777	1.15907	1.06728
330004	1.07172	1.1819	1.16799	1.16407	1.16332	1.14645	1.15798	1.09264	1.14038	1.1598	1.25417	1.1347	1.22782	1.15547	1.06876
332004	1.07082	1.18116	1.16632	1.16281	1.15903	1.1521	1.16206	1.09467	1.13572	1.15889	1.25472	1.12931	1.23001	1.15976	1.06725
334004	1.0728	1.18296	1.16868	1.162	1.15974	1.14969	1.16132	1.10106	1.1361	1.15842	1.25793	1.13493	1.22894	1.15791	1.06917
336004	1.07711	1.17988	1.16759	1.16199	1.16061	1.15118	1.1584	1.10116	1.1415	1.15497	1.25149	1.13817	1.227	1.15948	1.06777
338004	1.0699	1.18102	1.16474	1.16577	1.15997	1.14919	1.15584	1.09737	1.13988	1.1599	1.25511	1.13634	1.2301	1.16467	1.07001
340004	1.07285	1.17963	1.16365	1.16433	1.16216	1.15076	1.1591	1.09627	1.14322	1.15718	1.25704	1.13157	1.23064	1.15971	1.06878
342004	1.07291	1.17981	1.1641	1.16547	1.16622	1.14647	1.1586	1.10056	1.1392	1.15612	1.25951	1.13523	1.22618	1.15894	1.06929
344004	1.07621	1.18293	1.16855	1.16792	1.16627	1.14951	1.15903	1.10024	1.13798	1.15401	1.25803	1.13368	1.22718	1.15907	1.07078
346004	1.07512	1.18248	1.1663	1.16608	1.16317	1.14859	1.16472	1.10191	1.14041	1.15559	1.25436	1.13271	1.22239	1.16064	1.07151
348004	1.07279	1.17836	1.16595	1.17066	1.16457	1.14968	1.15945	1.09507	1.13765	1.1573	1.25884	1.1343	1.22503	1.16389	1.07274
350004	1.07128	1.18041	1.17174	1.16663	1.16312	1.14936	1.16099	1.10141	1.13802	1.15582	1.25982	1.13195	1.22987	1.15843	1.06809
352004	1.07479	1.17997	1.164	1.16956	1.16405	1.14856	1.15854	1.10318	1.14171	1.15466	1.26337	1.12964	1.22392	1.15888	1.07302
354004	1.07276	1.17966	1.16588	1.16305	1.16139	1.14875	1.15869	1.09479	1.13725	1.15986	1.26569	1.13112	1.22844	1.16101	1.07431
356004	1.07331	1.1791	1.16724	1.16195	1.1678	1.15118	1.15964	1.10097	1.13968	1.15321	1.26116	1.12903	1.2233	1.15876	1.08042
358004	1.07719	1.18356	1.16458	1.16172	1.16396	1.14863	1.16576	1.10238	1.13792	1.15395	1.26041	1.1347	1.21978	1.15989	1.07802
360004	1.07717	1.18266	1.1625	1.1616	1.16593	1.14911	1.16354	1.09693	1.14348	1.15611	1.26431	1.13548	1.21943	1.16177	1.07418
362004	1.07461	1.18186	1.16515	1.16093	1.1585	1.14754	1.16018	1.10388	1.14138	1.15733	1.26631	1.13161	1.22098	1.16448	1.07476
364004	1.0715	1.17961	1.1708	1.16639	1.16422	1.15162	1.15971	1.09971	1.14393	1.15785	1.26499	1.12895	1.22704	1.1596	1.07797
366004	1.07756	1.18661	1.16593	1.16341	1.16348	1.15353	1.16466	1.10258	1.14737	1.16091	1.26413	1.13598	1.22341	1.16172	1.07704
368004	1.07627	1.18094	1.16855	1.16576	1.164	1.15147	1.16123	1.10299	1.14392	1.15696	1.26696	1.13794	1.22522	1.16176	1.0798
370004	1.07576	1.18104	1.167	1.1661	1.15977	1.15065	1.15918	1.10337	1.14086	1.16088	1.26621	1.13399	1.22377	1.16436	1.07711
372004	1.07823	1.18419	1.16704	1.16328	1.16147	1.14796	1.16465	1.10068	1.14684	1.16098	1.26605	1.13636	1.2197	1.16348	1.08216
374004	1.07459	1.18179	1.16236	1.16457	1.1612	1.14966	1.16133	1.10117	1.14246	1.1554	1.2626	1.13718	1.21415	1.15864	1.07639
376004	1.07489	1.18428	1.16798	1.16913	1.16275	1.14814	1.16242	1.10089	1.14226	1.15821	1.26915	1.13852	1.21575	1.16255	1.08186
378004	1.07302	1.18321	1.16877	1.16783	1.15788	1.14906	1.16307	1.10059	1.14461	1.15514	1.26695	1.13762	1.21142	1.16456	1.08029
380004	1.07286	1.1844	1.17105	1.16871	1.1616	1.14995	1.1646	1.10495	1.14409	1.15835	1.26888	1.13895	1.21287	1.16651	1.07776
382004	1.07578	1.18243	1.16934	1.16972	1.16041	1.1514	1.16395	1.10377	1.1438	1.16228	1.27137	1.14443	1.21225	1.16089	1.07872
384004	1.07435	1.18177	1.16811	1.16669	1.16259	1.15048	1.16765	1.10347	1.14051	1.15615	1.2685	1.14335	1.21368	1.16438	1.08008
386004	1.07234	1.18332	1.16764	1.17004	1.16334	1.15212	1.16724	1.09972	1.1432	1.16017	1.26828	1.14114	1.20959	1.15969	1.08116
388004	1.07411	1.18057	1.16651	1.16715	1.16218	1.15456	1.16522	1.10455	1.14344	1.15957	1.27099	1.14759	1.20668	1.16523	1.08636
390004	1.07756	1.18829	1.17415	1.16747	1.16441	1.15274	1.16801	1.10287	1.1468	1.15829	1.26329	1.14458	1.21052	1.16411	1.08722
392004	1.07892	1.18007	1.16899	1.1687	1.16742	1.15354	1.16646	1.1052	1.1452	1.15689	1.26729	1.14298	1.20406	1.16116	1.08229
394004	1.07365	1.18441	1.16592	1.16652	1.15935	1.14906	1.16543	1.10409	1.14189	1.15835	1.26974	1.14542	1.20514	1.16231	1.0881
396004	1.07391	1.18762	1.16568	1.16918	1.16021	1.15417	1.16546	1.10063	1.14314	1.15679	1.26844	1.14611	1.20545	1.16239	1.08828
398004	1.0763	1.18636	1.17219	1.17179	1.16613	1.15631	1.16865	1.10128	1.14832	1.15298	1.27299	1.14281	1.2068	1.167	1.08375
400004	1.07426	1.18521	1.1691	1.17101	1.16726	1.1573	1.16825	1.10098	1.13841	1.15683	1.27667	1.14571	1.20449	1.16719	1.08722
402004	1.07512	1.18551	1.1682	1.16692	1.16721	1.1539	1.16687	1.09637	1.14098	1.15814	1.27043	1.14394	1.20265	1.16283	1.09186
404004	1.07849	1.18666	1.16888	1.1665	1.16251	1.15297	1.16981	1.09887	1.14263	1.15662	1.27489	1.14666	1.20495	1.16386	1.09607
406004	1.07763	1.18326	1.17212	1.16574	1.16673	1.15357	1.16801	1.10342	1.14114	1.15144	1.27296	1.14711	1.20343	1.16394	1.09352
408004	1.0764	1.18471	1.17051	1.16442	1.16779	1.15057	1.16567	1.09959	1.14304	1.15483	1.27369	1.14476	1.1976	1.16583	1.09561
410004	1.07591	1.18636	1.16693	1.16762	1.16655	1.15523	1.16952	1.10318	1.14532	1.15394	1.26936	1.15012	1.20255	1.16863	1.09288
412004	1.07631	1.18475	1.16771	1.16642	1.16794	1.15942	1.16756	1.10081	1.14575	1.15341	1.26941	1.14779	1.19792	1.17262	1.09287
414004	1.07645	1.18734	1.16872	1.16672	1.17068	1.15767	1.16527	1.10213	1.14572	1.15177	1.2665	1.14488	1.19652	1.16835	1.09579
416004	1.07286	1.18809	1.16963	1.16487	1.16855	1.15446	1.16847	1.0995	1.14645	1.15202	1.26386	1.14744	1.19915	1.1769	1.09301
418004	1.07918	1.18696	1.16695	1.16629	1.16645	1.15858	1.16806	1.10153	1.14901	1.15386	1.27071	1.1461	1.19307	1.17692	1.09612
420004	1.07383	1.18822	1.16986	1.16367	1.16843	1.15514	1.17323	1.10207	1.14767	1.15025	1.27257	1.15185	1.19447	1.17949	1.10008
422004	1.07462	1.18682	1.16579	1.16336	1.16956	1.15187	1.16973	1.09697	1.14342	1.15001	1.26932	1.15209	1.19753	1.17905	1.09634
424004	1.07221	1.19029	1.16918	1.16674	1.17174	1.15354	1.17243	1.10011	1.14447	1.15263	1.27387	1.15619	1.19794	1.17876	1.09923
426004	1.0794	1.18649	1.17081	1.16587	1.17074	1.15548	1.17541	1.09664	1.14675	1.15303	1.26875	1.15593	1.19845	1.18167	1.09794
428004	1.07502	1.19075	1.16866	1.15952	1.17277	1.15343	1.16945	1.09802	1.14785	1.15053	1.26924	1.15407	1.19418	1.18225	1.09758
430004	1.07316	1.18522	1.16919	1.16496	1.16597	1.15294	1.17114	1.09747	1.14531	1.14792	1.27239	1.15537	1.19466	1.18135	1.09796
432004	1.07638	1.19122	1.17039	1.16531	1.17577	1.15232	1.17441	1.10029	1.1492	1.15358	1.27014	1.16056	1.19217	1.18317	1.10283
434004	1.07606	1.1899	1.16991	1.1674	1.1708	1.15782	1.17483	1.10244	1.14793	1.14598	1.26551	1.15354	1.19043	1.18167	1.09873
436004	1.07981	1.19152	1.16969	1.16624	1.17452	1.15476	1.17193	1.09865	1.14731	1.14862	1.27063	1.15671	1.18891	1.18029	1.1056
438004	1.07465	1.18759	1.17179	1.16439	1.17175	1.15589	1.17543	1.10113	1.14322	1.14999	1.26643	1.16315	1.19225	1.18419	1.10502
440004	1.07822	1.18472	1.17135	1.16637	1.17299	1.16338	1.17714	1.09968	1.14809	1.14768	1.26364	1.15652	1.19178	1.18351	1.10387
442004	1.07276	1.18959	1.17435	1.16462	1.17802	1.15781	1.17192	1.10138	1.14755	1.14792	1.26477	1.16227	1.18772	1.18631	1.10675
444004	1.07892	1.19018	1.17687	1.16574	1.17521	1.15581	1.17582	1.09623	1.14872	1.14936	1.26379	1.16135	1.19268	1.18415	1.10785
446004	1.07641	1.1926	1.17609	1.1682	1.1735	1.15406	1.17731	1.0989	1.14784	1.14976	1.2651	1.15975	1.1905	1.18451	1.11496
448004	1.0769	1.19094	1.17514	1.16615	1.17308	1.15822	1.17769	1.09888	1.14771	1.14465	1.25905	1.1602	1.1879	1.18674	1.11238
450004	1.07651	1.19468	1.17088	1.16732	1.17173	1.15573	1.17116	1.09865	1.14638	1.14126	1.26009	1.16272	1.18661	1.18439	1.11588
452004	1.07648	1.19118	1.17201	1.16824	1.16946	1.15685	1.17764	1.09934	1.14476	1.14449	1.25826	1.16413	1.18748	1.18234	1.1169
454004	1.07696	1.19203	1.17295	1.16721	1.16927	1.15705	1.1765	1.09543	1.14232	1.14265	1.25898	1.16345	1.18727	1.17909	1.11703
456004	1.07566	1.1885	1.17412	1.16303	1.1683	1.15616	1.18101	1.10254	1.1426	1.14015	1.26311	1.16424	1.18675	1.18766	1.12477
458004	1.08315	1.18979	1.17104	1.16286	1.17476	1.16305	1.17422	1.10701	1.14818	1.14487	1.25441	1.16118	1.1857	1.18514	1.12
460004	1.07712	1.18937	1.17863	1.16424	1.17342	1.15726	1.17465	1.10113	1.14758	1.14394	1.2577	1.16312	1.18811	1.18307	1.12536
462004	1.07651	1.19001	1.17417	1.16566	1.17127	1.16003	1.17409	1.10309	1.1484	1.14262	1.25768	1.16492	1.1867	1.1855	1.12156
464004	1.07863	1.19208	1.17447	1.16905	1.17568	1.16079	1.17832	1.10095	1.14671	1.14295	1.25499	1.16675	1.18257	1.17844	1.12689
466004	1.07539	1.19023	1.17709	1.16374	1.16805	1.15655	1.17647	1.09827	1.1447	1.14087	1.25173	1.16822	1.18109	1.17971	1.12944
468004	1.08016	1.18985	1.17333	1.16448	1.17108	1.15852	1.17657	1.1028	1.14439	1.14361	1.25177	1.17012	1.18309	1.17699	1.1329
470004	1.07282	1.18784	1.17434	1.16454	1.17091	1.16021	1.17977	1.10192	1.1482	1.13997	1.25668	1.16908	1.18518	1.1828	1.13179
472004	1.07911	1.18788	1.17471	1.16531	1.17671	1.1567	1.1785	1.09929	1.14639	1.14104	1.25524	1.17392	1.18507	1.18213	1.13095
474004	1.08088	1.19044	1.17192	1.16564	1.16623	1.15545	1.17392	1.10087	1.14405	1.13804	1.25443	1.17381	1.18135	1.18421	1.13169
476004	1.08083	1.19118	1.17476	1.16668	1.17062	1.1509	1.17648	1.10176	1.14165	1.14121	1.25236	1.16876	1.18412	1.18761	1.1367
478004	1.07934	1.18974	1.17324	1.16336	1.16553	1.15995	1.17629	1.104	1.14555	1.1405	1.25493	1.17677	1.18635	1.18715	1.13534
480004	1.07413	1.18948	1.17536	1.16482	1.16351	1.15313	1.17197	1.1028	1.14425	1.1374	1.24968	1.17671	1.18192	1.18536	1.13174
482004	1.08074	1.19181	1.17606	1.16749	1.16645	1.15897	1.17796	1.10098	1.14492	1.13644	1.24933	1.17544	1.17905	1.19066	1.13585
484004	1.07538	1.19183	1.17284	1.16449	1.16871	1.15148	1.17812	1.1007	1.14379	1.14053	1.24749	1.17743	1.18306	1.19088	1.13783
486004	1.08118	1.19017	1.17247	1.15913	1.16999	1.15388	1.1759	1.10136	1.14478	1.13531	1.24914	1.17557	1.18388	1.19029	1.1414
488004	1.08095	1.19043	1.1737	1.16397	1.17094	1.1541	1.17792	1.09876	1.14349	1.13671	1.25157	1.18013	1.18048	1.18785	1.13999
490004	1.07552	1.19051	1.17408	1.16391	1.17095	1.15754	1.17854	1.10175	1.14329	1.13867	1.24777	1.18782	1.17732	1.18857	1.13808
492004	1.07439	1.19	1.1716	1.16719	1.17242	1.15476	1.17505	1.09943	1.13989	1.13502	1.23888	1.18347	1.17826	1.18838	1.14755
494004	1.07375	1.18835	1.17295	1.1634	1.16815	1.15229	1.17599	1.10175	1.14281	1.1359	1.24388	1.18071	1.18199	1.18502	1.1434
496004	1.07693	1.18901	1.16989	1.16502	1.17175	1.15212	1.1735	1.10103	1.1445	1.13469	1.24513	1.18679	1.18216	1.18204	1.14502
498004	1.07831	1.18661	1.17351	1.16538	1.17408	1.15048	1.17659	1.10181	1.1413	1.13383	1.24696	1.18929	1.17829	1.18301	1.14755
500004	1.07534	1.18813	1.17375	1.16618	1.17339	1.15503	1.17356	1.10288	1.14172	1.13153	1.24031	1.18411	1.17593	1.17671	1.13951
502004	1.07687	1.18988	1.17358	1.16811	1.17374	1.15365	1.17605	1.0988	1.14716	1.1361	1.24236	1.18693	1.17626	1.17703	1.14106
504004	1.07479	1.19416	1.17468	1.16856	1.17415	1.15797	1.1751	1.09848	1.14423	1.13007	1.24035	1.18957	1.17747	1.17838	1.14861
506004	1.07464	1.18984	1.17001	1.16647	1.17677	1.1522	1.17547	1.09975	1.1438	1.12673	1.24089	1.1892	1.17044	1.17288	1.14644
508004	1.0776	1.19084	1.17206	1.16466	1.17501	1.15554	1.17858	1.10356	1.14555	1.13125	1.24138	1.18975	1.17451	1.17395	1.14818
510004	1.07606	1.19295	1.17423	1.16574	1.17471	1.15189	1.17541	1.09685	1.14438	1.13065	1.24269	1.18765	1.17039	1.16914	1.14566
512004	1.07618	1.1896	1.17164	1.17123	1.17186	1.14739	1.17198	1.10361	1.14037	1.1272	1.23683	1.18311	1.1659	1.17126	1.14703
514004	1.07956	1.18894	1.17191	1.17066	1.17294	1.15585	1.17437	1.10115	1.14014	1.12513	1.24322	1.1925	1.16402	1.16908	1.14495
516004	1.07753	1.19069	1.1665	1.17089	1.17203	1.15513	1.17354	1.10105	1.14274	1.12412	1.23697	1.18143	1.16675	1.17089	1.1469
518004	1.07927	1.19175	1.17134	1.1675	1.17017	1.15883	1.17741	1.10097	1.13843	1.12918	1.23729	1.19524	1.16687	1.16956	1.15479
520004	1.0778	1.19141	1.17371	1.16473	1.16959	1.153	1.17895	1.09989	1.13963	1.1256	1.2347	1.19158	1.15992	1.16981	1.14783
522004	1.07826	1.1924	1.17019	1.17033	1.17821	1.1574	1.17775	1.10043	1.13853	1.12451	1.24077	1.19564	1.16215	1.172	1.15423
524004	1.07214	1.19085	1.17197	1.16648	1.17305	1.14941	1.17783	1.10282	1.13807	1.12492	1.2363	1.18945	1.16549	1.16549	1.14738
526004	1.07776	1.18875	1.17292	1.16248	1.16909	1.15153	1.17817	1.0981	1.13748	1.12502	1.23494	1.18747	1.16164	1.16642	1.15295
528004	1.07727	1.19076	1.17409	1.17218	1.17687	1.15724	1.17672	1.09825	1.13622	1.12303	1.23444	1.19345	1.16362	1.16878	1.15513
530004	1.07514	1.19075	1.17355	1.16961	1.17627	1.15529	1.17531	1.09887	1.13919	1.1197	1.2275	1.1917	1.16268	1.16671	1.14883
532004	1.07731	1.19253	1.17189	1.16876	1.17002	1.15044	1.17782	1.09741	1.13586	1.12102	1.22791	1.19137	1.15733	1.1614	1.15435
534004	1.07286	1.19162	1.17226	1.17212	1.17646	1.1554	1.1707	1.10654	1.13802	1.12318	1.23016	1.19648	1.15644	1.16287	1.14694
536004	1.07483	1.19099	1.17278	1.17507	1.17762	1.15385	1.17222	1.10034	1.14355	1.12291	1.22575	1.1948	1.15909	1.16699	1.15337
538004	1.07734	1.19227	1.17193	1.17231	1.1807	1.15199	1.17508	1.0992	1.13671	1.12013	1.22301	1.19581	1.15868	1.1618	1.15273
540004	1.07237	1.1909	1.17292	1.17022	1.17429	1.15117	1.17383	1.09523	1.13514	1.11537	1.22233	1.194	1.15862	1.16215	1.1539
542004	1.07819	1.19118	1.17108	1.16984	1.17405	1.14966	1.17676	1.10127	1.13787	1.11778	1.21934	1.19822	1.15615	1.1628	1.1503
544004	1.07329	1.18878	1.17322	1.16616	1.17538	1.15047	1.17311	1.10461	1.13925	1.12177	1.22535	1.19761	1.15705	1.16091	1.15461
546004	1.07682	1.19279	1.17457	1.16851	1.17745	1.15205	1.17234	1.09826	1.13935	1.1206	1.22197	1.19968	1.1557	1.15681	1.15459
548004	1.07331	1.19474	1.17374	1.16916	1.17538	1.15568	1.17535	1.09933	1.13886	1.11839	1.21831	1.19674	1.1516	1.16288	1.15512
550004	1.07591	1.19012	1.1752	1.16773	1.17743	1.15666	1.17528	1.09923	1.13981	1.11867	1.21331	1.19632	1.1559	1.1617	1.15068
552004	1.07142	1.19671	1.17416	1.16389	1.18203	1.15296	1.17439	1.0963	1.13974	1.11903	1.21636	1.19952	1.15618	1.15832	1.14315
554004	1.07536	1.19264	1.17176	1.16856	1.1803	1.15635	1.17668	1.10267	1.13793	1.11418	1.21213	1.19848	1.15595	1.15648	1.14822
556004	1.07973	1.19587	1.1764	1.17127	1.18013	1.15635	1.17573	1.10058	1.13766	1.11591	1.21109	1.19718	1.15173	1.16307	1.14787
558004	1.07264	1.19469	1.17596	1.171	1.18298	1.15378	1.17353	1.10174	1.13801	1.11848	1.20722	1.19709	1.15144	1.15535	1.14807
560004	1.07704	1.19555	1.17053	1.16603	1.1811	1.15424	1.17509	1.10027	1.13881	1.11597	1.20918	1.20362	1.15232	1.155	1.152
562004	1.07977	1.19659	1.17849	1.1669	1.18048	1.15233	1.17748	1.0998	1.13566	1.11562	1.20814	1.19992	1.1486	1.15488	1.15319
564004	1.07753	1.18992	1.17269	1.16694	1.17685	1.15589	1.1758	1.09806	1.1359	1.11299	1.208	1.19929	1.14786	1.15665	1.14605
566004	1.07139	1.19209	1.17202	1.16795	1.18097	1.15456	1.17375	1.10107	1.13695	1.11761	1.20924	1.20085	1.14978	1.15591	1.14698
568004	1.0735	1.19322	1.17408	1.16923	1.18305	1.15404	1.17586	1.10611	1.14211	1.11544	1.20405	1.19825	1.14845	1.15531	1.1471
570004	1.07829	1.19633	1.171	1.16746	1.18035	1.15408	1.17791	1.10371	1.13938	1.11621	1.20283	1.19461	1.14488	1.15446	1.14655
572004	1.0778	1.1945	1.17616	1.1695	1.18135	1.15205	1.17511	1.10377	1.14061	1.11337	1.20015	1.19629	1.14691	1.15198	1.14705
574004	1.07431	1.19497	1.17133	1.16994	1.18171	1.15461	1.17414	1.1046	1.13999	1.11525	1.19646	1.19766	1.14359	1.15439	1.14382
576004	1.07587	1.19736	1.1728	1.17197	1.18262	1.15054	1.17513	1.09984	1.14169	1.11345	1.20091	1.19312	1.14932	1.15079	1.14083
578004	1.08074	1.19571	1.17227	1.16909	1.18064	1.1492	1.17954	1.10071	1.13804	1.1137	1.19312	1.19567	1.14091	1.15448	1.13876
580004	1.07358	1.1962	1.17501	1.16978	1.18422	1.1506	1.17808	1.1025	1.14304	1.11173	1.19263	1.19242	1.14153	1.15017	1.14029
582004	1.07427	1.19479	1.17699	1.17078	1.17909	1.15161	1.17243	1.09833	1.13694	1.11381	1.19831	1.19569	1.14504	1.1504	1.14484
584004	1.07464	1.19563	1.16985	1.1689	1.18159	1.15167	1.17683	1.10091	1.1404	1.10981	1.19212	1.19583	1.14245	1.1502	1.14139
586004	1.07302	1.19697	1.17539	1.17169	1.17899	1.15141	1.17713	1.09746	1.13818	1.11337	1.19264	1.18978	1.13915	1.15051	1.14468
588004	1.07664	1.19771	1.1721	1.16755	1.1775	1.15251	1.17223	1.09221	1.13724	1.11116	1.19185	1.19713	1.14053	1.15259	1.14081
590004	1.08095	1.1959	1.17616	1.17406	1.17621	1.14918	1.17653	1.09767	1.13798	1.11036	1.18846	1.1913	1.13973	1.14834	1.14191
592004	1.07621	1.19693	1.17807	1.16927	1.17722	1.15558	1.17373	1.10107	1.13988	1.11678	1.18948	1.19234	1.13778	1.15228	1.13943
594004	1.07475	1.19445	1.17168	1.16789	1.18174	1.15406	1.17381	1.09703	1.13569	1.10846	1.18871	1.1964	1.1319	1.14933	1.14006
596004	1.07498	1.19379	1.17474	1.17205	1.18109	1.14988	1.17372	1.09908	1.13782	1.11453	1.18451	1.1901	1.13323	1.14854	1.13713
598004	1.08063	1.19799	1.17344	1.1681	1.18052	1.14961	1.17271	1.09887	1.13571	1.11059	1.18483	1.19289	1.12855	1.14227	1.14111
600004	1.0759	1.1965	1.17341	1.17036	1.17505	1.14806	1.17197	1.09604	1.13632	1.11396	1.18762	1.19082	1.13403	1.14985	1.14101
602004	1.07874	1.1953	1.17195	1.17285	1.17407	1.15375	1.17663	1.10031	1.13814	1.10962	1.18241	1.19206	1.13104	1.14845	1.1398
604004	1.07596	1.19767	1.17511	1.1722	1.17649	1.15154	1.1761	1.09558	1.13639	1.11335	1.18535	1.19508	1.13628	1.1462	1.13496
606004	1.07714	1.19495	1.17855	1.16906	1.17347	1.14975	1.17182	1.09814	1.13462	1.10896	1.18375	1.19255	1.13357	1.14564	1.13792
608004	1.07882	1.19402	1.17639	1.1702	1.17536	1.1535	1.17167	1.09843	1.13553	1.10677	1.17978	1.18669	1.12965	1.14228	1.1312
610004	1.08142	1.1932	1.17836	1.17063	1.17809	1.14565	1.17193	1.10081	1.13568	1.10724	1.1753	1.19052	1.12977	1.14472	1.13325
612004	1.07321	1.19522	1.17898	1.16816	1.17459	1.15238	1.17502	1.097	1.13775	1.10443	1.17663	1.18313	1.1299	1.14311	1.13472
614004	1.07895	1.19369	1.17491	1.17186	1.17235	1.15022	1.17334	1.09769	1.13884	1.10606	1.17515	1.18655	1.13386	1.14161	1.1327
616004	1.07743	1.18896	1.17756	1.17211	1.17232	1.14684	1.17008	1.09732	1.13689	1.11124	1.17603	1.18755	1.13186	1.14811	1.13208
618004	1.07324	1.19307	1.17187	1.16538	1.17398	1.15143	1.17033	1.09782	1.13429	1.10936	1.17663	1.18416	1.12831	1.14814	1.13076
620004	1.079	1.19665	1.17736	1.1666	1.17354	1.15125	1.17154	1.09812	1.13665	1.11293	1.17461	1.18416	1.12928	1.14837	1.13645
622004	1.07946	1.19638	1.17302	1.16586	1.17357	1.14803	1.17325	1.0961	1.13408	1.10856	1.17301	1.18296	1.1278	1.14777	1.12624
624004	1.0801	1.19675	1.1798	1.16635	1.17118	1.14851	1.17216	1.09354	1.13598	1.109	1.1712	1.18481	1.1277	1.15072	1.1338
626004	1.08188	1.19776	1.17947	1.16805	1.17182	1.15027	1.17415	1.09909	1.13839	1.10705	1.1674	1.18298	1.12665	1.14814	1.12627
628004	1.07632	1.19527	1.1737	1.17107	1.17157	1.1502	1.17095	1.09517	1.13741	1.10622	1.16768	1.18322	1.12732	1.14354	1.12738
630004	1.07645	1.19678	1.17672	1.17037	1.17561	1.15383	1.17421	1.09714	1.1375	1.10718	1.16911	1.18598	1.13131	1.14361	1.125
632004	1.07957	1.19443	1.17672	1.16641	1.17587	1.15688	1.16857	1.09955	1.13689	1.10636	1.16523	1.17929	1.1279	1.14565	1.13071
634004	1.07139	1.19893	1.17262	1.17094	1.17011	1.1485	1.17517	1.09967	1.13943	1.10702	1.16651	1.18287	1.12654	1.14617	1.13254
636004	1.07271	1.20136	1.17919	1.17096	1.17561	1.14936	1.17226	1.09813	1.1338	1.10411	1.16011	1.18272	1.12575	1.14252	1.12747
638004	1.07649	1.19144	1.17911	1.16694	1.17041	1.15149	1.17162	1.09886	1.13457	1.1027	1.16482	1.18073	1.12737	1.14332	1.12087
640004	1.0772	1.1962	1.17376	1.16766	1.1769	1.14497	1.17356	1.09607	1.13022	1.10085	1.16423	1.18012	1.12267	1.14173	1.12434
642004	1.07217	1.1977	1.1763	1.16976	1.1732	1.15072	1.17159	1.09963	1.13455	1.10536	1.15996	1.17753	1.12545	1.13887	1.12306
644004	1.07455	1.19708	1.17753	1.16903	1.17722	1.15013	1.17131	1.09781	1.13706	1.10255	1.15904	1.1809	1.13255	1.14432	1.13016
646004	1.07786	1.20192	1.17409	1.16935	1.1797	1.15024	1.17287	1.10215	1.13799	1.10042	1.16055	1.17974	1.12649	1.14047	1.13083
648004	1.07986	1.19864	1.17422	1.16958	1.17779	1.14937	1.16834	1.10165	1.13592	1.10508	1.15503	1.17833	1.12643	1.14166	1.11934
650004	1.08023	1.1955	1.1769	1.16855	1.17282	1.15083	1.17024	1.10146	1.13976	1.10234	1.16189	1.17765	1.12634	1.13694	1.12496
652004	1.07775	1.19593	1.17076	1.16837	1.17452	1.15034	1.16946	1.09715	1.13643	1.09851	1.15016	1.17449	1.12281	1.14006	1.12277
654004	1.07945	1.19877	1.17769	1.16853	1.17752	1.14877	1.17145	1.09684	1.13434	1.09702	1.1552	1.17274	1.12455	1.13655	1.1217
656004	1.07455	1.19538	1.17401	1.1681	1.1718	1.14919	1.17032	1.09951	1.1375	1.09921	1.15585	1.1775	1.12291	1.13612	1.12214
658004	1.07351	1.19619	1.17502	1.17388	1.17804	1.15043	1.16575	1.10286	1.13868	1.10172	1.14989	1.17212	1.12597	1.13754	1.12213
660004	1.07825	1.19539	1.17489	1.16917	1.17306	1.15004	1.16967	1.10046	1.13206	1.0983	1.1481	1.16911	1.12561	1.1354	1.12106
662004	1.07426	1.1947	1.17441	1.17312	1.17282	1.14925	1.16547	1.09921	1.13612	1.10142	1.15439	1.17182	1.12784	1.13651	1.12099
664004	1.07771	1.19653	1.17616	1.17191	1.17628	1.1528	1.16755	1.09976	1.13752	1.10098	1.15068	1.17132	1.1248	1.13625	1.12818
666004	1.08033	1.19997	1.17361	1.17042	1.17605	1.14702	1.16742	1.10094	1.14011	1.09098	1.14991	1.17567	1.12613	1.13195	1.11928
668004	1.07215	1.19834	1.17659	1.16574	1.17343	1.15237	1.16896	1.10203	1.13554	1.08825	1.1484	1.17201	1.12729	1.13076	1.11587
670004	1.07303	1.19748	1.17621	1.17072	1.17296	1.14839	1.16592	1.09751	1.13674	1.09182	1.14633	1.17081	1.12555	1.13385	1.1203
672004	1.07792	1.19755	1.17725	1.17186	1.1716	1.15051	1.16514	1.09806	1.13546	1.09736	1.14778	1.17398	1.12595	1.13332	1.11949
674004	1.07647	1.20074	1.178	1.16912	1.17625	1.15054	1.16449	1.09898	1.13407	1.09533	1.14898	1.17154	1.13012	1.12998	1.1195
676004	1.07442	1.19478	1.17255	1.16781	1.17133	1.15485	1.16246	1.09075	1.13683	1.09419	1.14498	1.17269	1.12779	1.13436	1.11722
678004	1.07951	1.19532	1.17308	1.17258	1.17333	1.15239	1.16174	1.09565	1.13703	1.09736	1.14386	1.17416	1.12405	1.13403	1.11876
680004	1.07819	1.19727	1.17725	1.16652	1.17412	1.14892	1.16552	1.09903	1.13729	1.09291	1.14196	1.17518	1.12637	1.133	1.11661
682004	1.07599	1.19878	1.1722	1.16857	1.17305	1.15259	1.16044	1.09907	1.13506	1.09251	1.13916	1.1718	1.1212	1.13107	1.11548
684004	1.0785	1.19343	1.17488	1.17299	1.17051	1.15085	1.16508	1.09901	1.1383	1.09698	1.14646	1.1758	1.12394	1.12686	1.118
686004	1.07855	1.19454	1.17409	1.17002	1.16513	1.14984	1.16247	1.09764	1.13861	1.09436	1.13839	1.16698	1.12709	1.13475	1.11494
688004	1.07624	1.19424	1.17942	1.16879	1.17407	1.14914	1.16473	1.09743	1.13319	1.09049	1.14148	1.16941	1.12683	1.13218	1.11759
690004	1.07326	1.19905	1.17714	1.16855	1.17019	1.14919	1.16249	1.09539	1.13525	1.09023	1.13654	1.17129	1.12634	1.12947	1.11619
692004	1.07897	1.19818	1.17466	1.17118	1.17431	1.15186	1.1578	1.10039	1.13665	1.09302	1.13549	1.16519	1.1213	1.12787	1.11219
694004	1.07885	1.19938	1.17864	1.1731	1.17411	1.14688	1.1632	1.10222	1.13475	1.08987	1.13517	1.16681	1.12144	1.12946	1.11286
696004	1.07496	1.2003	1.17676	1.17184	1.17255	1.14952	1.16083	1.0996	1.14277	1.08503	1.13323	1.16434	1.12004	1.13177	1.11143
698004	1.07832	1.19655	1.17744	1.17093	1.17088	1.14899	1.16554	1.09675	1.13917	1.09027	1.13613	1.15983	1.11812	1.12719	1.11483
700004	1.07935	1.19791	1.17418	1.17197	1.17152	1.14647	1.16117	1.0987	1.13569	1.09241	1.13716	1.16733	1.11994	1.12977	1.10976
702004	1.07579	1.19484	1.17668	1.17133	1.17143	1.14714	1.16385	1.0974	1.13603	1.09069	1.13218	1.16396	1.11924	1.13434	1.11082
704004	1.07761	1.19779	1.17725	1.17269	1.1736	1.14512	1.1605	1.09852	1.137	1.09601	1.13159	1.15815	1.12277	1.13048	1.10827
706004	1.07808	1.19629	1.17371	1.17095	1.17288	1.1485	1.16025	1.10027	1.13852	1.09135	1.13211	1.15826	1.1229	1.1288	1.10961
708004	1.07663	1.19499	1.17263	1.17336	1.16987	1.14721	1.15977	1.09718	1.13696	1.08474	1.12661	1.1555	1.11809	1.12839	1.10646
710004	1.07297	1.19468	1.17499	1.17565	1.1685	1.14701	1.15254	1.09839	1.13439	1.08618	1.12569	1.1547	1.11758	1.12935	1.10668
712004	1.07675	1.19543	1.17719	1.17185	1.1733	1.14775	1.15881	1.09944	1.13363	1.09114	1.12848	1.16088	1.1169	1.12663	1.11001
714004	1.07615	1.19342	1.1735	1.17028	1.17314	1.14794	1.15848	1.10197	1.13483	1.08546	1.12734	1.15394	1.12115	1.12898	1.10678
716004	1.07655	1.19379	1.17555	1.17344	1.17515	1.14597	1.16108	1.09924	1.13506	1.08836	1.12222	1.15711	1.12054	1.12602	1.10676
718004	1.07911	1.19728	1.17217	1.17078	1.17055	1.14361	1.15678	1.09706	1.13346	1.08451	1.12662	1.15903	1.1169	1.12698	1.10729
720004	1.07345	1.1948	1.17634	1.1699	1.16894	1.14736	1.15378	1.09904	1.13296	1.08459	1.1246	1.15152	1.11763	1.12077	1.10392
722004	1.07449	1.1922	1.17387	1.16889	1.17341	1.14624	1.15498	1.09979	1.13295	1.0842	1.12442	1.15855	1.1184	1.12941	1.10559
724004	1.08192	1.19852	1.17424	1.16955	1.17163	1.14813	1.15866	1.09668	1.13113	1.08621	1.12037	1.15319	1.11748	1.12518	1.10082
726004	1.0749	1.19915	1.1738	1.16902	1.17361	1.15153	1.15478	1.09939	1.13608	1.09026	1.12925	1.15889	1.11777	1.12867	1.10684
728004	1.07673	1.19227	1.17728	1.16575	1.16945	1.14955	1.15553	1.09981	1.13058	1.08816	1.1243	1.15335	1.11611	1.12394	1.10362
730004	1.08249	1.19407	1.17797	1.17181	1.17477	1.14109	1.16046	1.10012	1.13102	1.0847	1.12559	1.15052	1.1212	1.12542	1.09901
732004	1.07343	1.19918	1.1746	1.16889	1.17493	1.14799	1.15996	1.09868	1.13325	1.09008	1.12556	1.15023	1.11946	1.12575	1.10541
734004	1.07507	1.1996	1.17701	1.16883	1.17397	1.15041	1.15936	1.10005	1.13642	1.08734	1.12162	1.14836	1.1208	1.12446	1.10291
736004	1.07266	1.1912	1.17907	1.16603	1.16834	1.14685	1.15429	1.09562	1.13084	1.08465	1.11785	1.14727	1.11406	1.11984	1.10128
738004	1.07522	1.1939	1.17758	1.16967	1.17124	1.14755	1.15495	1.10453	1.13649	1.08843	1.11961	1.14922	1.11869	1.12265	1.099
740004	1.07335	1.19452	1.17596	1.16768	1.16903	1.1414	1.15224	1.09639	1.13408	1.08666	1.11834	1.14635	1.12176	1.12248	1.09985
742004	1.07482	1.19194	1.17658	1.16562	1.17092	1.14361	1.15307	1.09842	1.13431	1.08513	1.11828	1.13895	1.12274	1.11921	1.10139
744004	1.07292	1.19294	1.17866	1.16821	1.17375	1.14423	1.15407	1.09891	1.13292	1.08303	1.1134	1.14472	1.12316	1.12362	1.09338
746004	1.07409	1.19521	1.17367	1.16625	1.17308	1.14561	1.15169	1.09959	1.13285	1.08402	1.11952	1.147	1.12578	1.12142	1.10067
748004	1.07811	1.19411	1.17499	1.16296	1.16972	1.14687	1.15502	1.09456	1.13252	1.08124	1.11081	1.14171	1.12307	1.11935	1.09562
750004	1.07617	1.19411	1.17397	1.16591	1.17049	1.14652	1.15035	1.1008	1.13339	1.08725	1.11505	1.145	1.12162	1.11919	1.09657
752004	1.07497	1.19712	1.1733	1.16701	1.16907	1.14487	1.15375	1.09694	1.12826	1.08315	1.11698	1.14734	1.12124	1.11476	1.09928
754004	1.07696	1.1982	1.1753	1.17024	1.17387	1.14928	1.15156	1.10096	1.13255	1.08291	1.11521	1.14453	1.12047	1.1195	1.09519
756004	1.07432	1.19322	1.18094	1.16775	1.17026	1.14475	1.15722	1.10164	1.13641	1.08031	1.11611	1.14088	1.12265	1.11719	1.09741
758004	1.07346	1.1951	1.17556	1.16741	1.17257	1.14707	1.155	1.10311	1.13289	1.08459	1.1099	1.14537	1.12358	1.11584	1.09646
760004	1.07967	1.19451	1.17414	1.1676	1.16722	1.1491	1.15245	1.09946	1.1364	1.07965	1.11529	1.13773	1.12126	1.1147	1.09408
762004	1.07464	1.19469	1.17348	1.16802	1.1681	1.14456	1.1546	1.0985	1.12918	1.08459	1.11095	1.14036	1.12438	1.11635	1.09253
764004	1.07333	1.19673	1.17853	1.16648	1.1705	1.14605	1.15404	1.09605	1.13328	1.07742	1.10853	1.14237	1.12161	1.11337	1.09217
766004	1.07251	1.19853	1.17467	1.1668	1.16532	1.14517	1.1475	1.1007	1.13074	1.07876	1.11201	1.14074	1.12212	1.11264	1.09465
768004	1.07357	1.19743	1.17631	1.16727	1.16864	1.14557	1.15059	1.09712	1.13135	1.08501	1.10797	1.13845	1.11748	1.11171	1.09297
770004	1.07422	1.19385	1.1768	1.16989	1.17262	1.14731	1.14902	1.10145	1.12638	1.0806	1.1091	1.1385	1.12279	1.11146	1.09163
772004	1.07577	1.19544	1.17658	1.1668	1.174	1.15045	1.15411	1.10028	1.12732	1.07842	1.1088	1.13823	1.1211	1.11795	1.08871
774004	1.07404	1.19815	1.178	1.16844	1.17006	1.1497	1.15083	1.09656	1.13077	1.07545	1.10935	1.13498	1.12158	1.11135	1.09122
776004	1.07067	1.19446	1.17599	1.1669	1.16951	1.14682	1.14794	1.09664	1.13617	1.07671	1.10891	1.13326	1.12692	1.11416	1.0963
778004	1.07686	1.19325	1.17755	1.16983	1.16766	1.14941	1.14856	1.09701	1.13239	1.07925	1.10912	1.13645	1.12573	1.11088	1.09356
780004	1.07781	1.19963	1.18512	1.16746	1.1716	1.14709	1.15186	1.09829	1.13454	1.0788	1.10882	1.1309	1.12579	1.11022	1.08974
782004	1.07012	1.19334	1.17642	1.16543	1.17098	1.14942	1.15714	1.09592	1.13509	1.08007	1.11057	1.13337	1.12254	1.11086	1.08671
784004	1.07747	1.19694	1.17943	1.16763	1.17419	1.14573	1.15045	1.09745	1.13275	1.07849	1.10619	1.13422	1.1257	1.11049	1.08954
786004	1.07894	1.19644	1.17712	1.16847	1.17339	1.14708	1.14984	1.09827	1.13124	1.08089	1.10496	1.13722	1.12507	1.11298	1.08752
788004	1.07268	1.19688	1.18377	1.16607	1.17177	1.14639	1.15	1.09904	1.1339	1.07904	1.10142	1.13571	1.11945	1.10908	1.08696
790004	1.07473	1.20032	1.18419	1.16414	1.17806	1.14548	1.15253	1.09436	1.13724	1.07598	1.10357	1.13295	1.12072	1.11159	1.08994
792004	1.07266	1.19752	1.18594	1.16297	1.17225	1.14543	1.14698	1.09824	1.1332	1.07843	1.10439	1.13114	1.12986	1.10812	1.08552
794004	1.07742	1.19261	1.18408	1.16763	1.17127	1.1487	1.15219	1.09851	1.1317	1.07837	1.09905	1.12645	1.12466	1.108	1.08435
796004	1.07206	1.19816	1.18337	1.16581	1.17159	1.14876	1.14876	1.09932	1.13201	1.0731	1.09979	1.13399	1.12592	1.10945	1.08804
798004	1.07196	1.1995	1.18543	1.16655	1.17145	1.14802	1.14936	1.10034	1.13532	1.07612	1.10031	1.12682	1.12406	1.10951	1.08855
800004	1.0734	1.19851	1.1854	1.16914	1.17352	1.14444	1.1488	1.10022	1.13458	1.07805	1.10278	1.13025	1.12285	1.10556	1.08284
802004	1.07391	1.19845	1.18491	1.17285	1.16852	1.14435	1.15084	1.10239	1.13238	1.06797	1.10019	1.12822	1.12034	1.10532	1.08626
804004	1.07537	1.1977	1.18532	1.16875	1.17057	1.14832	1.1465	1.09836	1.13267	1.0772	1.09719	1.12539	1.11903	1.10611	1.08213
806004	1.07628	1.20237	1.18625	1.16828	1.17437	1.14373	1.14546	1.09872	1.13577	1.07607	1.09889	1.13367	1.12339	1.10482	1.08217
	1.07513	1.19944	1.18837	1.17181	1.17373	1.14504	1.14904	1.09406	1.13743	1.07084	1.09851	1.13002	1.12141	1.10319	1.08318
	1.0747	1.19919	1.18903	1.17204	1.17487	1.14509	1.14801	1.09877	1.13518	1.07304	1.09916	1.12674	1.12339	1.10493	1.0865
	1.07776	1.20226	1.1888	1.1747	1.1702	1.14706	1.14957	1.09659	1.13429	1.07267	1.10021	1.12525	1.11776	1.10493	1.07962
	1.0711	1.19849	1.18513	1.16997	1.16969	1.14167	1.14371	1.09817	1.13743	1.06901	1.09644	1.12304	1.12671	1.10883	1.08594
	1.07732	1.19965	1.18649	1.1741	1.1694	1.14784	1.14811	1.09952	1.13346	1.07413	1.09731	1.12601	1.12571	1.10478	1.07787
	1.07558	1.20403	1.18739	1.17401	1.1741	1.14834	1.14548	1.09991	1.13169	1.0741	1.09513	1.12726	1.12362	1.10413	1.08289
	1.07761	1.20268	1.18973	1.17479	1.17056	1.14188	1.1447	1.09824	1.13213	1.07312	1.09771	1.12506	1.12168	1.10109	1.08082
	1.07582	1.20022	1.19005	1.17601	1.17508	1.14261	1.1514	1.10157	1.1358	1.06952	1.09837	1.12042	1.11877	1.1017	1.07852
	1.07676	1.20377	1.19235	1.1723	1.17481	1.13956	1.14891	1.0946	1.13351	1.06835	1.09294	1.12209	1.11768	1.10449	1.08007
	1.07362	1.20763	1.18777	1.17311	1.17186	1.14743	1.14808	1.09597	1.12973	1.07147	1.09222	1.11899	1.11997	1.10159	1.07896
	1.07771	1.1991	1.1898	1.17303	1.17222	1.14585	1.14642	1.10063	1.13565	1.07157	1.09547	1.11815	1.12342	1.10086	1.08203
	1.07621	1.20093	1.19152	1.17348	1.17665	1.14113	1.15116	1.09912	1.13348	1.07498	1.09235	1.12276	1.12025	1.1075	1.08367
	1.07428	1.20429	1.19182	1.1794	1.17548	1.14524	1.14953	1.09641	1.1331	1.07339	1.09413	1.11687	1.12436	1.10629	1.07628
	1.0805	1.20487	1.19444	1.17445	1.17529	1.14189	1.14958	1.09733	1.13323	1.0747	1.0942	1.11483	1.11934	1.10714	1.07425
	1.07339	1.19719	1.19076	1.17584	1.17439	1.14639	1.14659	1.0939	1.13277	1.0718	1.09068	1.11497	1.12313	1.10457	1.07771
	1.07175	1.20459	1.18935	1.17806	1.17662	1.14585	1.14401	1.09559	1.1352	1.07365	1.09436	1.12424	1.12499	1.10954	1.07732
	1.07504	1.20424	1.19302	1.17983	1.17556	1.14182	1.14972	1.0985	1.13605	1.07448	1.09163	1.11082	1.12126	1.10369	1.07617
	1.07733	1.20278	1.19209	1.17937	1.179	1.14148	1.14742	1.0988	1.13626	1.06772	1.0927	1.1153	1.11982	1.09918	1.07752
	1.07387	1.20495	1.19452	1.18069	1.17696	1.14416	1.14701	1.098	1.135	1.07235	1.09087	1.11762	1.12244	1.10418	1.07871
	1.08161	1.20405	1.19545	1.17803	1.17555	1.14263	1.1433	1.09448	1.13372	1.07297	1.08688	1.11697	1.12063	1.10111	1.07626
	1.07682	1.21087	1.19342	1.18449	1.18045	1.13857	1.144	1.09808	1.13398	1.07053	1.09034	1.11544	1.11865	1.10286	1.07422
	1.07303	1.20734	1.19243	1.18015	1.17787	1.14452	1.14574	1.09613	1.13714	1.06954	1.08955	1.11235	1.11933	1.09985	1.07302
	1.07511	1.20697	1.19414	1.18402	1.18403	1.14144	1.14347	1.09682	1.13902	1.07353	1.08898	1.10889	1.11883	1.09943	1.07522
	1.07681	1.20968	1.19542	1.18417	1.18334	1.14084	1.14669	1.10047	1.13499	1.07275	1.09155	1.11604	1.12234	1.09957	1.07758
	1.07878	1.21037	1.19202	1.18498	1.18541	1.14473	1.14313	1.09949	1.13928	1.07241	1.09441	1.11401	1.12098	1.10052	1.07599
	1.07341	1.20993	1.19474	1.18497	1.18541	1.14163	1.14055	1.09915	1.13376	1.06921	1.08697	1.11319	1.12389	1.09872	1.07571
	1.0737	1.21076	1.19421	1.18449	1.18415	1.14467	1.14005	1.09604	1.13499	1.06964	1.08781	1.11639	1.12112	1.10247	1.07643
	1.07865	1.20821	1.19355	1.18123	1.18194	1.14389	1.14129	1.09608	1.13277	1.07106	1.08939	1.1133	1.12114	1.10272	1.0702
	1.07748	1.21279	1.19565	1.18415	1.1825	1.14075	1.13678	1.09791	1.14265	1.07211	1.08338	1.10816	1.12255	1.0953	1.07157
	1.07374	1.20906	1.19501	1.18319	1.1843	1.13961	1.14114	1.09785	1.13782	1.06821	1.09039	1.11295	1.11991	1.10086	1.07387
	1.0735	1.21168	1.19362	1.18147	1.18916	1.14204	1.1445	1.09568	1.1382	1.0716	1.08525	1.10966	1.12184	1.09656	1.07187
	1.07035	1.21347	1.19725	1.18279	1.18367	1.14626	1.14357	1.09348	1.13545	1.07024	1.08612	1.11594	1.12028	1.09848	1.07092
	1.076	1.21305	1.19776	1.18279	1.18655	1.13927	1.14191	1.09541	1.1331	1.07771	1.08649	1.11094	1.12073	1.09991	1.07224
	1.07342	1.20792	1.1895	1.18138	1.18277	1.13979	1.1385	1.09255	1.13482	1.07033	1.08443	1.10969	1.12274	1.10372	1.07269
	1.0718	1.21329	1.19898	1.17736	1.18961	1.143	1.13826	1.09882	1.12734	1.07345	1.08428	1.10817	1.11823	1.09913	1.06474
	1.07308	1.21414	1.19683	1.18539	1.18657	1.13845	1.13969	1.09425	1.1316	1.07257	1.08259	1.10446	1.12004	1.09648	1.07081
WT+2-APB
Time(msec)	wave1	wave2	wave3	wave4	wave5	wave6	wave7	wave8	wave9	wave10	wave11	wave12	wave13	wave14	wave15
4	1.08923	1.06645	1.06349	1.07287	1.05653	1.05912	1.05395	1.05932	1.05676	1.09048	1.08216	1.08411	1.11172	1.07991	1.07492
2004	1.0895	1.06814	1.06256	1.07456	1.05905	1.06053	1.05232	1.0563	1.05977	1.09345	1.08093	1.07942	1.11581	1.0792	1.07826
4004	1.08848	1.0696	1.06578	1.07568	1.05077	1.06214	1.05596	1.06187	1.05686	1.09175	1.07974	1.07914	1.10853	1.0739	1.07319
6004	1.08824	1.06881	1.06263	1.07705	1.05703	1.05453	1.05559	1.06206	1.05987	1.09215	1.0838	1.08251	1.11526	1.07715	1.07643
8004	1.0888	1.06967	1.06714	1.07355	1.05341	1.05674	1.0551	1.05902	1.05587	1.08944	1.08499	1.08191	1.11344	1.0763	1.07712
10004	1.08653	1.06506	1.06507	1.07238	1.05441	1.05949	1.05155	1.05938	1.05829	1.09025	1.07977	1.08524	1.10801	1.07613	1.07436
12004	1.08954	1.06352	1.06353	1.0753	1.05559	1.05807	1.05366	1.05524	1.05752	1.09085	1.08223	1.08087	1.11127	1.07601	1.07595
14004	1.08891	1.065	1.0614	1.07555	1.05703	1.06083	1.05754	1.05921	1.05601	1.09231	1.07739	1.07762	1.11341	1.07451	1.07814
16004	1.09138	1.06192	1.06413	1.07359	1.05586	1.06118	1.05248	1.05726	1.05412	1.09052	1.08195	1.07871	1.11196	1.07705	1.07454
18004	1.08771	1.06767	1.06468	1.0772	1.05586	1.05979	1.0533	1.05709	1.05812	1.09053	1.08049	1.08235	1.10849	1.07714	1.07397
20004	1.08813	1.06803	1.0635	1.07718	1.05609	1.05905	1.05465	1.05738	1.05546	1.08677	1.08034	1.07971	1.11217	1.0728	1.07466
22004	1.08555	1.0677	1.06269	1.0738	1.06332	1.05558	1.04921	1.05425	1.05641	1.08853	1.07801	1.07836	1.10785	1.07441	1.07548
24004	1.08889	1.06647	1.05849	1.0752	1.05184	1.06014	1.05426	1.05457	1.05575	1.09071	1.08114	1.07494	1.1175	1.07463	1.07602
26004	1.09238	1.06928	1.06339	1.07054	1.04859	1.05532	1.05609	1.06323	1.0571	1.08731	1.08056	1.07576	1.11071	1.07713	1.0753
28004	1.08965	1.06658	1.06159	1.07518	1.05717	1.05885	1.05055	1.05729	1.05479	1.08556	1.08196	1.0788	1.1118	1.07784	1.07907
30004	1.09252	1.0684	1.06243	1.07523	1.05466	1.0529	1.05171	1.05609	1.05507	1.08848	1.07802	1.08176	1.10891	1.07514	1.07354
32004	1.08387	1.05922	1.06072	1.07167	1.05065	1.0553	1.0507	1.05502	1.05122	1.09384	1.07788	1.08254	1.1093	1.07439	1.06894
34004	1.0879	1.06364	1.06383	1.07667	1.05505	1.05161	1.04744	1.05575	1.05411	1.08589	1.07458	1.07674	1.10755	1.07402	1.07551
36004	1.08861	1.06663	1.06211	1.07039	1.05468	1.05711	1.05173	1.0573	1.05421	1.08799	1.07625	1.08401	1.10839	1.07196	1.07631
38004	1.08537	1.0634	1.06105	1.07275	1.05466	1.05515	1.05092	1.05441	1.05638	1.09067	1.08171	1.07926	1.10907	1.07602	1.0732
40004	1.09054	1.06433	1.06219	1.07351	1.05711	1.05452	1.04814	1.05635	1.049	1.09012	1.07698	1.08083	1.10723	1.07307	1.07029
42004	1.0877	1.06404	1.06091	1.07341	1.05691	1.05944	1.05067	1.04973	1.05372	1.0845	1.08009	1.08005	1.10533	1.07009	1.07432
44004	1.09431	1.06862	1.06083	1.06926	1.05585	1.05202	1.0536	1.05648	1.05149	1.09091	1.08023	1.07935	1.10208	1.07563	1.06952
46004	1.09576	1.06873	1.06467	1.07227	1.05514	1.05613	1.05662	1.0589	1.05344	1.09384	1.08274	1.08305	1.10992	1.07552	1.06831
48004	1.08982	1.07178	1.06874	1.07364	1.05478	1.05794	1.05025	1.06359	1.05728	1.09479	1.08742	1.08418	1.11543	1.08096	1.07977
50004	1.09518	1.06886	1.06396	1.07301	1.0577	1.05897	1.05244	1.05834	1.06126	1.09073	1.08108	1.08287	1.11234	1.0751	1.07528
52004	1.09841	1.07355	1.06689	1.07443	1.05751	1.05928	1.05646	1.06103	1.059	1.09521	1.08697	1.08285	1.11153	1.0771	1.07731
54004	1.0928	1.06908	1.06572	1.07571	1.05532	1.061	1.05457	1.05792	1.06151	1.0935	1.08504	1.08328	1.11419	1.07831	1.07466
56004	1.09632	1.07026	1.06584	1.07235	1.05895	1.06279	1.05644	1.06111	1.05949	1.09206	1.07876	1.08255	1.1142	1.07523	1.07326
58004	1.09452	1.07306	1.06258	1.07189	1.05219	1.06	1.05226	1.05596	1.0549	1.09263	1.07926	1.0793	1.11164	1.07733	1.07516
60004	1.09239	1.07308	1.06751	1.07311	1.05159	1.05602	1.05328	1.05947	1.05622	1.08991	1.07803	1.08429	1.10839	1.08068	1.07381
62004	1.08975	1.07005	1.06366	1.06997	1.05574	1.05313	1.05027	1.05671	1.05526	1.08971	1.08066	1.07838	1.11171	1.07763	1.07596
64004	1.09151	1.06983	1.06119	1.07297	1.05864	1.0581	1.0531	1.05394	1.05355	1.08723	1.08118	1.08373	1.10887	1.07317	1.07682
66004	1.09328	1.06769	1.05973	1.07234	1.05977	1.05996	1.05711	1.05679	1.05735	1.09054	1.08176	1.07854	1.11013	1.07448	1.07503
68004	1.08849	1.07109	1.06234	1.06679	1.0537	1.05536	1.05275	1.05672	1.05335	1.08519	1.07927	1.08295	1.11004	1.07304	1.07105
70004	1.0918	1.06799	1.06668	1.06934	1.06208	1.06032	1.05586	1.05958	1.05633	1.08922	1.08041	1.08218	1.11014	1.07754	1.07287
72004	1.0879	1.06578	1.0625	1.07471	1.05659	1.05552	1.04951	1.05195	1.05338	1.08657	1.08159	1.07917	1.10183	1.07115	1.07274
74004	1.09165	1.06397	1.06487	1.07179	1.04619	1.06143	1.05137	1.05569	1.05423	1.08523	1.07157	1.07752	1.10963	1.07386	1.07538
76004	1.08689	1.07195	1.06405	1.06986	1.05459	1.05874	1.05412	1.06123	1.05442	1.09119	1.07512	1.08213	1.11096	1.08118	1.07919
78004	1.09154	1.06377	1.06106	1.06854	1.05692	1.05965	1.05708	1.05726	1.05461	1.08549	1.07669	1.08434	1.10863	1.07249	1.07198
80004	1.09269	1.06839	1.06395	1.06794	1.05516	1.05704	1.05173	1.05374	1.04795	1.08888	1.07479	1.07617	1.10573	1.0725	1.07339
82004	1.09015	1.06778	1.06364	1.06843	1.0561	1.05378	1.05278	1.05424	1.05285	1.08708	1.07401	1.07849	1.10613	1.07665	1.06888
84004	1.09349	1.06855	1.06609	1.06868	1.05662	1.05521	1.0543	1.05555	1.05018	1.08604	1.07138	1.07555	1.10421	1.06971	1.07314
86004	1.09164	1.07122	1.0638	1.0719	1.05738	1.05478	1.05079	1.05451	1.05517	1.08749	1.07538	1.08154	1.10561	1.07252	1.07157
88004	1.09033	1.06511	1.05953	1.07067	1.05349	1.05438	1.05189	1.05397	1.04948	1.0844	1.07516	1.07387	1.10221	1.07596	1.07587
90004	1.09268	1.06751	1.06281	1.07165	1.05583	1.05409	1.0549	1.05473	1.05247	1.08821	1.07706	1.07901	1.10606	1.07508	1.07145
92004	1.09289	1.06613	1.05742	1.06914	1.05485	1.05289	1.05489	1.05404	1.05606	1.08153	1.07789	1.07779	1.10424	1.07544	1.07155
94004	1.09482	1.06887	1.06359	1.07457	1.05543	1.05851	1.05458	1.05455	1.05425	1.0875	1.07991	1.08203	1.10471	1.07821	1.07101
96004	1.09097	1.06876	1.05966	1.06959	1.04997	1.05244	1.05006	1.05194	1.05189	1.08229	1.07844	1.07756	1.10209	1.07805	1.06982
98004	1.09133	1.06794	1.06476	1.0731	1.05117	1.05372	1.05282	1.05428	1.05351	1.08397	1.07795	1.07898	1.11067	1.07759	1.06615
100004	1.08736	1.0668	1.06389	1.0721	1.05562	1.0562	1.0495	1.05534	1.05039	1.08595	1.07605	1.08111	1.10708	1.0764	1.0702
102004	1.09129	1.06842	1.06061	1.07195	1.05427	1.05268	1.05506	1.06022	1.04956	1.08656	1.07532	1.07806	1.1044	1.07883	1.07103
104004	1.09922	1.07511	1.06476	1.07038	1.05701	1.05699	1.04988	1.05258	1.04705	1.08673	1.07885	1.08184	1.10616	1.07423	1.07493
106004	1.09416	1.07294	1.0685	1.07043	1.05891	1.05681	1.04925	1.05317	1.04625	1.08483	1.07633	1.0779	1.10414	1.07244	1.07018
108004	1.09139	1.07049	1.06419	1.07482	1.05572	1.0539	1.05026	1.05277	1.05162	1.08708	1.07719	1.0791	1.10334	1.0763	1.07057
110004	1.09779	1.07029	1.06468	1.07344	1.06111	1.05587	1.05262	1.05571	1.05503	1.08346	1.07715	1.07832	1.09915	1.07966	1.07568
112004	1.09196	1.06652	1.06265	1.06997	1.05046	1.05464	1.05513	1.05765	1.04893	1.08884	1.08054	1.07361	1.09975	1.0769	1.06832
114004	1.08732	1.06863	1.06205	1.06855	1.05586	1.05579	1.05166	1.04996	1.05016	1.08652	1.08244	1.07792	1.10242	1.07791	1.06439
116004	1.09376	1.07181	1.06659	1.07365	1.05685	1.05632	1.0504	1.05382	1.0523	1.0861	1.07703	1.07848	1.10478	1.07757	1.06838
118004	1.09296	1.07284	1.06356	1.07101	1.05695	1.05546	1.04995	1.05251	1.05323	1.08632	1.08222	1.08026	1.10794	1.07322	1.06665
120004	1.09301	1.07331	1.06733	1.0709	1.05829	1.06126	1.05271	1.0544	1.0543	1.08996	1.07877	1.08094	1.10564	1.07662	1.07209
122004	1.09282	1.06528	1.06289	1.0672	1.05678	1.05071	1.05044	1.05339	1.04986	1.08184	1.07745	1.07459	1.10424	1.07668	1.06711
124004	1.09681	1.07313	1.0666	1.06859	1.05787	1.05318	1.05152	1.04667	1.04902	1.08661	1.07756	1.07814	1.10296	1.07493	1.06631
126004	1.09184	1.06826	1.06726	1.07068	1.05771	1.05204	1.05115	1.05625	1.05319	1.08429	1.0757	1.07877	1.10478	1.0757	1.06693
128004	1.09864	1.06913	1.06258	1.0703	1.06002	1.05563	1.05008	1.04998	1.05056	1.0899	1.08381	1.07857	1.10477	1.07978	1.06886
130004	1.09012	1.07311	1.06413	1.06943	1.05935	1.05069	1.05329	1.04999	1.05021	1.0906	1.08025	1.07538	1.10137	1.08009	1.0707
132004	1.09266	1.07107	1.06666	1.06623	1.05653	1.05684	1.04763	1.05221	1.05293	1.08615	1.07732	1.07814	1.10252	1.0757	1.07085
134004	1.09508	1.0688	1.06223	1.06868	1.05714	1.05334	1.04954	1.05424	1.05144	1.08578	1.07933	1.07984	1.10372	1.08106	1.06507
136004	1.09298	1.07248	1.06582	1.07277	1.05453	1.05698	1.05182	1.05299	1.05044	1.08614	1.07845	1.08205	1.10577	1.07909	1.06914
138004	1.09442	1.06852	1.06296	1.07033	1.0554	1.05215	1.04778	1.05103	1.05251	1.08762	1.08303	1.07418	1.10409	1.07893	1.06746
140004	1.09109	1.06946	1.06433	1.07141	1.05608	1.05265	1.04882	1.05091	1.0522	1.08299	1.07873	1.08013	1.10241	1.07747	1.06512
142004	1.09492	1.07265	1.06188	1.07031	1.05657	1.05408	1.05046	1.05432	1.05585	1.08614	1.08194	1.07758	1.0997	1.07729	1.06915
144004	1.09393	1.07018	1.06461	1.06921	1.05669	1.05437	1.05165	1.05243	1.053	1.08262	1.0785	1.07566	1.09826	1.07847	1.06241
146004	1.09262	1.0718	1.06496	1.07265	1.05431	1.05508	1.04468	1.05303	1.05358	1.08432	1.07773	1.07595	1.10508	1.08106	1.0667
148004	1.09197	1.06908	1.06616	1.07006	1.05569	1.05811	1.05471	1.05537	1.05016	1.08359	1.07448	1.07809	1.10071	1.07901	1.06846
150004	1.08798	1.06954	1.0633	1.07217	1.05837	1.04831	1.05131	1.05044	1.05396	1.08192	1.07971	1.0728	1.10509	1.08177	1.06744
152004	1.09802	1.07004	1.06231	1.0701	1.05536	1.05281	1.04831	1.05246	1.04809	1.08063	1.07419	1.07868	1.09775	1.07709	1.06916
154004	1.08877	1.07005	1.05917	1.07206	1.05839	1.05052	1.0501	1.05309	1.0522	1.0863	1.07687	1.07462	1.1028	1.08264	1.06655
156004	1.09358	1.07355	1.06304	1.06902	1.05882	1.05428	1.049	1.05496	1.04773	1.0826	1.07816	1.07791	1.1027	1.07792	1.06579
158004	1.09339	1.0731	1.06459	1.07126	1.06193	1.04837	1.0499	1.04793	1.05472	1.08301	1.07637	1.07579	1.10322	1.07815	1.06733
160004	1.09402	1.07043	1.06157	1.07003	1.05161	1.04784	1.04836	1.05346	1.05044	1.0841	1.07222	1.07195	1.10005	1.07937	1.06465
162004	1.09171	1.06443	1.06158	1.06711	1.05617	1.0516	1.05348	1.05213	1.05311	1.08658	1.0769	1.07554	1.09878	1.07534	1.06577
164004	1.09217	1.06929	1.0609	1.07098	1.05792	1.05181	1.05378	1.05576	1.04856	1.08284	1.07649	1.07526	1.09958	1.07969	1.06766
166004	1.09404	1.07441	1.06622	1.0687	1.05732	1.05534	1.04987	1.05338	1.05501	1.08888	1.08134	1.07694	1.09998	1.07837	1.06632
168004	1.09312	1.06812	1.06578	1.06874	1.05532	1.0497	1.05171	1.05305	1.05244	1.08388	1.0738	1.07939	1.1019	1.08416	1.06393
170004	1.09025	1.07069	1.06387	1.06813	1.05608	1.05002	1.05037	1.05562	1.05305	1.08365	1.07198	1.07932	1.10014	1.08093	1.06476
172004	1.09495	1.0678	1.06528	1.06728	1.05474	1.05187	1.05114	1.05182	1.04991	1.08112	1.0782	1.0744	1.10203	1.07942	1.06618
174004	1.09112	1.06808	1.06367	1.07145	1.05545	1.0534	1.05233	1.05172	1.04977	1.08339	1.07438	1.07659	1.10377	1.07645	1.06535
176004	1.08621	1.06552	1.06333	1.0645	1.05263	1.05052	1.04865	1.05397	1.05452	1.08311	1.07274	1.07262	1.10127	1.08567	1.06858
178004	1.09068	1.07151	1.06042	1.06768	1.05646	1.04904	1.05548	1.05165	1.05183	1.08622	1.07961	1.07872	1.09887	1.08293	1.06059
180004	1.09432	1.06935	1.06749	1.07227	1.06064	1.05481	1.05428	1.05347	1.05114	1.08393	1.07779	1.07828	1.10163	1.08218	1.06373
182004	1.09164	1.06943	1.0642	1.07045	1.05386	1.0536	1.04966	1.04782	1.04818	1.08193	1.07328	1.07184	1.09868	1.08076	1.06335
184004	1.0884	1.0705	1.06435	1.06418	1.05512	1.05251	1.0486	1.05042	1.05434	1.08077	1.07671	1.07285	1.10242	1.07917	1.06907
186004	1.09147	1.06603	1.06145	1.06413	1.0558	1.05044	1.05019	1.05414	1.05585	1.08564	1.07656	1.07628	1.0994	1.08167	1.06465
188004	1.09267	1.07648	1.0671	1.07121	1.05334	1.05441	1.05194	1.05084	1.0563	1.08549	1.07879	1.08085	1.10418	1.08216	1.06694
190004	1.08944	1.07017	1.06021	1.07181	1.05834	1.0507	1.04907	1.05314	1.05498	1.08013	1.07796	1.0747	1.10211	1.08274	1.06664
192004	1.0901	1.06963	1.06264	1.06924	1.05567	1.04829	1.05132	1.05416	1.05556	1.07949	1.07677	1.07786	1.09533	1.07908	1.06525
194004	1.08765	1.06753	1.06416	1.07234	1.05022	1.05228	1.04952	1.05025	1.05102	1.08553	1.07691	1.07355	1.1024	1.0801	1.06762
196004	1.09165	1.07072	1.06616	1.07151	1.05728	1.05084	1.0475	1.05227	1.05356	1.08107	1.07452	1.07776	1.10154	1.079	1.06452
198004	1.09161	1.07502	1.06256	1.07137	1.06024	1.05301	1.05254	1.05559	1.05558	1.08713	1.07366	1.0745	1.09928	1.08078	1.06643
200004	1.09075	1.06936	1.06186	1.06592	1.05347	1.04972	1.04933	1.05531	1.05187	1.08311	1.07161	1.07503	1.10367	1.08428	1.06498
202004	1.0891	1.06737	1.06058	1.0687	1.05485	1.05166	1.05326	1.04932	1.05164	1.08394	1.07701	1.075	1.09858	1.08357	1.06391
204004	1.09314	1.06979	1.06566	1.07055	1.05718	1.05611	1.05492	1.05434	1.05492	1.08511	1.07574	1.07615	1.10238	1.08386	1.06992
206004	1.08816	1.06453	1.06142	1.06594	1.05617	1.05315	1.04928	1.0524	1.04914	1.08316	1.07605	1.07995	1.09824	1.08188	1.06573
208004	1.09103	1.07068	1.06434	1.06805	1.05643	1.05097	1.05241	1.05289	1.04864	1.08107	1.07808	1.07461	1.09928	1.08236	1.06529
210004	1.09102	1.06957	1.0667	1.07101	1.0619	1.05128	1.05734	1.04944	1.05275	1.0853	1.07724	1.07982	1.09964	1.08418	1.06415
212004	1.09165	1.06972	1.06137	1.06721	1.05328	1.04789	1.05171	1.05233	1.04909	1.07993	1.07249	1.07905	1.09972	1.08396	1.06457
214004	1.08841	1.06926	1.06533	1.07033	1.05381	1.04875	1.05023	1.05829	1.05044	1.08179	1.07347	1.0784	1.10037	1.08226	1.06878
216004	1.09499	1.07327	1.06548	1.0713	1.05428	1.04973	1.06036	1.05254	1.04968	1.08287	1.07338	1.07356	1.10093	1.08189	1.06596
218004	1.09161	1.06934	1.06675	1.07056	1.05556	1.05206	1.05503	1.05686	1.05172	1.08075	1.07663	1.07871	1.09786	1.08513	1.06669
220004	1.09057	1.07281	1.0633	1.06482	1.05306	1.05106	1.05159	1.0491	1.04842	1.08129	1.07262	1.07808	1.09719	1.08289	1.06566
222004	1.08832	1.06779	1.06133	1.0661	1.05576	1.04943	1.05524	1.05068	1.05509	1.08347	1.07224	1.07389	1.09771	1.0823	1.06455
224004	1.09126	1.06504	1.06502	1.06981	1.05827	1.04805	1.05404	1.05004	1.05328	1.07966	1.0769	1.07374	1.09595	1.08338	1.06534
226004	1.09156	1.07046	1.06661	1.07202	1.05731	1.05116	1.04835	1.05096	1.0497	1.08245	1.07553	1.07583	1.10161	1.0811	1.05858
228004	1.08877	1.06303	1.0598	1.06451	1.05516	1.04479	1.05359	1.04618	1.04925	1.07867	1.07563	1.07391	1.09581	1.081	1.06742
230004	1.08806	1.07119	1.06617	1.06729	1.05373	1.05113	1.05084	1.05375	1.05217	1.08172	1.07567	1.07547	1.09579	1.08367	1.06773
232004	1.0875	1.06661	1.06437	1.06588	1.05312	1.05012	1.04814	1.05148	1.05234	1.08163	1.07579	1.07383	1.09796	1.08209	1.06625
234004	1.08708	1.07089	1.06557	1.07088	1.05782	1.04793	1.05233	1.05352	1.0514	1.08041	1.07219	1.07645	1.10008	1.08603	1.06367
236004	1.0913	1.07377	1.06241	1.06885	1.05656	1.05332	1.0503	1.04854	1.05159	1.08105	1.07139	1.07595	1.09407	1.08367	1.0639
238004	1.09149	1.07234	1.06257	1.07254	1.05657	1.04944	1.05372	1.0562	1.05142	1.08444	1.07954	1.07713	1.10141	1.08855	1.06905
240004	1.09562	1.06733	1.06237	1.07001	1.05594	1.05007	1.0525	1.05078	1.04819	1.0779	1.07463	1.07465	1.10077	1.08085	1.06668
242004	1.08881	1.06763	1.06077	1.06732	1.06098	1.04852	1.04886	1.05099	1.05486	1.07988	1.07408	1.07668	1.09895	1.08182	1.06597
244004	1.09103	1.06869	1.0598	1.06769	1.05693	1.05026	1.05192	1.05177	1.05134	1.08003	1.072	1.07447	1.09798	1.08824	1.06438
246004	1.09001	1.06824	1.06524	1.07105	1.05903	1.05229	1.04919	1.05143	1.05469	1.07964	1.07603	1.07556	1.09786	1.08134	1.06737
248004	1.08671	1.06492	1.06461	1.06997	1.05697	1.04934	1.04918	1.0479	1.0529	1.07617	1.07389	1.0712	1.09776	1.08579	1.06229
250004	1.08637	1.07023	1.06718	1.06843	1.05735	1.052	1.05016	1.04986	1.05016	1.08126	1.07503	1.07991	1.09641	1.08321	1.06739
252004	1.09236	1.06756	1.06631	1.06843	1.05186	1.04648	1.04947	1.04707	1.04722	1.08045	1.06953	1.07059	1.09723	1.08129	1.06454
254004	1.08781	1.06892	1.06732	1.06851	1.05317	1.05148	1.04989	1.05304	1.05263	1.08058	1.07839	1.07518	1.09969	1.0844	1.06283
256004	1.08878	1.06727	1.06138	1.07137	1.05601	1.04847	1.05037	1.04509	1.05043	1.0779	1.07625	1.07622	1.09883	1.08013	1.05977
258004	1.08793	1.06756	1.06077	1.06985	1.05432	1.04974	1.0541	1.04593	1.05244	1.08248	1.07133	1.07396	1.09877	1.07923	1.06407
260004	1.0908	1.07143	1.06049	1.06491	1.05217	1.04948	1.05131	1.05168	1.04955	1.08102	1.0767	1.07866	1.09677	1.08552	1.06408
262004	1.08738	1.07027	1.0544	1.06851	1.05736	1.04983	1.05073	1.0547	1.05043	1.08119	1.0758	1.07482	1.09479	1.0845	1.06477
264004	1.08942	1.06529	1.06407	1.06643	1.0537	1.04912	1.0546	1.04959	1.05182	1.08681	1.07198	1.06948	1.098	1.08369	1.06547
266004	1.0893	1.07248	1.06534	1.06708	1.05508	1.05151	1.04973	1.04947	1.04759	1.08149	1.07511	1.07724	1.09494	1.08158	1.06429
268004	1.09087	1.07365	1.06329	1.06996	1.05402	1.05246	1.05228	1.05074	1.04907	1.08365	1.07269	1.08103	1.09687	1.08022	1.06457
270004	1.08652	1.06755	1.06349	1.0634	1.05418	1.04548	1.05389	1.04895	1.05649	1.07726	1.07579	1.07235	1.0969	1.08738	1.0676
272004	1.08835	1.06566	1.06295	1.07022	1.05852	1.04629	1.04889	1.05111	1.05213	1.0809	1.07549	1.07582	1.09658	1.08197	1.06404
274004	1.09111	1.06891	1.0627	1.06661	1.05432	1.04634	1.052	1.04846	1.04883	1.08132	1.07503	1.07273	1.10085	1.08108	1.06646
276004	1.08743	1.064	1.0595	1.0688	1.05769	1.04549	1.05123	1.04469	1.05172	1.08064	1.07319	1.07493	1.09885	1.08287	1.06039
278004	1.0887	1.06544	1.06378	1.06555	1.05271	1.04879	1.05356	1.04812	1.05067	1.07663	1.07194	1.07318	1.09755	1.08592	1.06519
280004	1.09	1.06791	1.06591	1.06678	1.05443	1.04666	1.05236	1.0475	1.05416	1.07997	1.07475	1.07636	1.09708	1.08612	1.06705
282004	1.08781	1.06564	1.06118	1.064	1.05692	1.05075	1.05101	1.05438	1.05189	1.08516	1.07469	1.07132	1.09781	1.08643	1.06632
284004	1.08793	1.06729	1.06644	1.06916	1.05487	1.04843	1.04939	1.0488	1.05175	1.07922	1.07428	1.07177	1.09722	1.08354	1.06704
286004	1.08867	1.06968	1.06175	1.06912	1.05738	1.05045	1.05121	1.05375	1.0511	1.08215	1.07469	1.07381	1.09919	1.08186	1.0633
288004	1.08685	1.06495	1.05415	1.06912	1.05674	1.04934	1.04927	1.04854	1.05261	1.08081	1.07362	1.07377	1.10155	1.08472	1.06335
290004	1.08563	1.07069	1.06371	1.06989	1.05472	1.04407	1.0508	1.04848	1.05058	1.07853	1.07337	1.07601	1.09846	1.08547	1.06572
292004	1.08883	1.06837	1.0619	1.0666	1.05525	1.0433	1.04986	1.04971	1.05149	1.08092	1.07445	1.07267	1.09668	1.08158	1.06432
294004	1.08866	1.0663	1.06249	1.07263	1.05345	1.04616	1.05351	1.05381	1.0532	1.08289	1.07581	1.07686	1.09617	1.08838	1.06888
296004	1.0867	1.06866	1.06146	1.06818	1.05599	1.04716	1.05427	1.04913	1.0502	1.0826	1.07412	1.07247	1.10199	1.08538	1.06142
298004	1.09133	1.06975	1.06051	1.06455	1.05213	1.04738	1.05463	1.05727	1.05465	1.08164	1.07244	1.07621	1.09851	1.08443	1.06381
300004	1.0899	1.06718	1.05559	1.06863	1.05479	1.05049	1.05107	1.04821	1.04919	1.08445	1.07405	1.07105	1.09595	1.08525	1.0676
302004	1.09292	1.0666	1.06033	1.06687	1.05807	1.04778	1.05144	1.04649	1.04861	1.07963	1.07593	1.07085	1.09451	1.07971	1.06601
304004	1.08844	1.06903	1.06192	1.06484	1.05244	1.04883	1.0475	1.04702	1.04933	1.0818	1.07279	1.07645	1.09658	1.08049	1.06454
306004	1.08692	1.06937	1.06204	1.06839	1.05654	1.04751	1.05406	1.05046	1.05091	1.08188	1.06781	1.07455	1.10003	1.0803	1.06434
308004	1.08254	1.06509	1.05703	1.06788	1.04895	1.04672	1.04791	1.04913	1.05236	1.08217	1.06974	1.07251	1.09687	1.08469	1.06214
310004	1.08413	1.0647	1.06152	1.06585	1.05747	1.05012	1.05025	1.04892	1.05101	1.07757	1.07024	1.06897	1.09735	1.08409	1.06311
312004	1.08651	1.06668	1.06365	1.06466	1.05749	1.0456	1.0474	1.04854	1.05289	1.0758	1.06788	1.07326	1.09842	1.08563	1.06984
314004	1.09133	1.06523	1.06193	1.06583	1.05881	1.04547	1.05288	1.04666	1.05418	1.08069	1.07711	1.07174	1.0994	1.08628	1.06286
316004	1.08898	1.0685	1.06133	1.06874	1.05928	1.051	1.05465	1.05253	1.05186	1.08189	1.07608	1.07772	1.10553	1.08449	1.0652
318004	1.08723	1.06869	1.06292	1.06766	1.05323	1.05057	1.05088	1.04903	1.0484	1.08053	1.0747	1.07284	1.09998	1.08989	1.06331
320004	1.08539	1.06443	1.06133	1.06702	1.05341	1.04779	1.04803	1.0532	1.05502	1.07611	1.07315	1.07277	1.09621	1.08412	1.0637
322004	1.08584	1.0626	1.05803	1.06308	1.05097	1.04825	1.05085	1.04957	1.05194	1.08234	1.0733	1.07181	1.1009	1.08753	1.06139
324004	1.08715	1.06513	1.06282	1.06158	1.05691	1.04519	1.05389	1.04811	1.05462	1.07644	1.07145	1.0728	1.10407	1.08729	1.06143
326004	1.08998	1.06753	1.0619	1.06152	1.05232	1.04873	1.05308	1.04898	1.05214	1.08005	1.07133	1.07313	1.09436	1.08598	1.06986
328004	1.08294	1.06521	1.06377	1.0648	1.05498	1.04284	1.04585	1.05418	1.0515	1.07436	1.06998	1.07273	1.09427	1.08134	1.06222
330004	1.08744	1.06596	1.06257	1.06193	1.05539	1.04526	1.05178	1.0496	1.05197	1.07966	1.07902	1.0728	1.09844	1.08867	1.06573
332004	1.08654	1.06283	1.0669	1.0598	1.05614	1.04696	1.05061	1.04964	1.05039	1.0797	1.06669	1.07102	1.09585	1.08425	1.06263
334004	1.09065	1.06488	1.05671	1.06108	1.0502	1.04521	1.05211	1.04771	1.05243	1.08093	1.06883	1.06927	1.09295	1.08164	1.06454
336004	1.08957	1.06962	1.06435	1.06767	1.05828	1.05001	1.05028	1.05106	1.05613	1.08571	1.07434	1.07489	1.10037	1.08236	1.06665
338004	1.08803	1.06196	1.06083	1.06473	1.05866	1.05236	1.05198	1.0474	1.05148	1.08008	1.07311	1.07588	1.09699	1.09034	1.06346
340004	1.08703	1.06622	1.0585	1.06425	1.05536	1.044	1.05182	1.0524	1.05034	1.07926	1.07103	1.07518	1.0981	1.08634	1.06104
342004	1.09042	1.06911	1.06275	1.06329	1.05229	1.05187	1.05161	1.0518	1.04946	1.08284	1.07112	1.07484	1.09732	1.08669	1.06525
344004	1.08982	1.06454	1.06105	1.06358	1.05981	1.04754	1.05631	1.05118	1.04626	1.07975	1.07297	1.07494	1.09827	1.07966	1.05995
346004	1.08807	1.06624	1.06317	1.0657	1.05845	1.04733	1.05168	1.04822	1.05108	1.08161	1.07228	1.07554	1.09678	1.08885	1.06521
348004	1.0843	1.0635	1.06121	1.06875	1.05524	1.04435	1.05068	1.0488	1.05132	1.08034	1.07119	1.07374	1.09724	1.08537	1.0616
350004	1.08866	1.06702	1.05991	1.0649	1.05988	1.05019	1.05366	1.04986	1.05236	1.07593	1.07404	1.07749	1.09899	1.08492	1.06073
352004	1.08884	1.06977	1.06121	1.06711	1.05602	1.0545	1.05029	1.05376	1.04886	1.08152	1.07495	1.07467	1.09874	1.09142	1.06487
354004	1.0854	1.06897	1.06161	1.06375	1.05518	1.04494	1.05429	1.05378	1.05077	1.07968	1.07432	1.07287	1.10344	1.08487	1.0635
356004	1.08511	1.06374	1.06232	1.0634	1.05105	1.04622	1.05109	1.05285	1.05098	1.08051	1.07208	1.07489	1.09835	1.08529	1.06712
358004	1.0878	1.06599	1.06102	1.06518	1.05487	1.04783	1.05387	1.04614	1.0508	1.08036	1.07158	1.07432	1.09861	1.0827	1.06343
360004	1.08802	1.06634	1.06369	1.06389	1.05457	1.04685	1.05154	1.05472	1.05216	1.07832	1.07089	1.07196	1.0971	1.084	1.06882
362004	1.08693	1.06742	1.06191	1.06195	1.05851	1.04664	1.05566	1.05048	1.05303	1.07818	1.07562	1.07332	1.10084	1.08904	1.06663
364004	1.08469	1.06657	1.06452	1.06441	1.05643	1.04549	1.05042	1.05054	1.0492	1.07476	1.07143	1.0674	1.10131	1.08573	1.06365
366004	1.09181	1.06469	1.06186	1.06796	1.05602	1.04798	1.04982	1.05274	1.05288	1.0828	1.07277	1.07768	1.10061	1.08955	1.06444
368004	1.08821	1.06737	1.0607	1.06844	1.05523	1.04908	1.04976	1.05122	1.04869	1.08113	1.07473	1.07394	1.09825	1.08642	1.06329
370004	1.08659	1.06506	1.06115	1.07038	1.05697	1.04819	1.04903	1.05449	1.05138	1.08075	1.07304	1.07586	1.09964	1.08493	1.06153
372004	1.0897	1.06745	1.05953	1.06771	1.05452	1.05027	1.05254	1.04903	1.04861	1.08168	1.07302	1.07278	1.09451	1.08348	1.06634
374004	1.0871	1.0654	1.0634	1.06576	1.05397	1.04164	1.0526	1.04571	1.05121	1.07566	1.07361	1.07252	1.09655	1.0869	1.06811
376004	1.08639	1.06486	1.06248	1.06796	1.05573	1.0476	1.05277	1.05086	1.04989	1.07982	1.07476	1.07524	1.09973	1.08638	1.06017
378004	1.08737	1.06521	1.06205	1.06625	1.05257	1.04909	1.04917	1.04919	1.05175	1.07835	1.07218	1.07356	1.09851	1.08578	1.06256
380004	1.08499	1.06455	1.05918	1.07038	1.05655	1.04476	1.05193	1.05199	1.0545	1.08162	1.07469	1.07122	1.10009	1.08588	1.06222
382004	1.08727	1.06468	1.06261	1.06256	1.05505	1.04745	1.05413	1.0491	1.05424	1.08009	1.07035	1.07889	1.10011	1.08522	1.06758
384004	1.086	1.06714	1.06151	1.06246	1.05814	1.05108	1.05047	1.05239	1.05113	1.07903	1.07314	1.07404	1.10029	1.08508	1.06766
386004	1.08419	1.06974	1.0608	1.06603	1.05341	1.04849	1.05301	1.04737	1.05084	1.07693	1.07428	1.07256	1.0987	1.085	1.06125
388004	1.08923	1.06588	1.06132	1.06604	1.05439	1.04934	1.04951	1.05146	1.05557	1.07921	1.07266	1.07331	1.10202	1.09298	1.07156
390004	1.08974	1.06498	1.06083	1.0634	1.0526	1.04712	1.05558	1.04616	1.05388	1.08028	1.073	1.07166	1.09802	1.08387	1.06561
392004	1.08924	1.06994	1.06189	1.06503	1.05504	1.05091	1.05281	1.04871	1.04828	1.08056	1.07234	1.06935	1.1007	1.09093	1.06118
394004	1.08492	1.06358	1.05958	1.05957	1.05496	1.04762	1.05027	1.05048	1.04741	1.07969	1.06614	1.06971	1.09713	1.08422	1.06476
396004	1.0903	1.06584	1.06314	1.06431	1.05677	1.04457	1.05248	1.05399	1.05117	1.07988	1.07169	1.07548	1.10167	1.09029	1.06432
398004	1.08803	1.06308	1.05711	1.06848	1.0547	1.04176	1.04779	1.05163	1.05478	1.07727	1.07454	1.07269	1.10029	1.08525	1.06432
400004	1.0884	1.06302	1.0613	1.06694	1.05375	1.04757	1.05331	1.04629	1.04903	1.0791	1.07174	1.07213	1.09826	1.08647	1.06996
402004	1.08651	1.0653	1.06152	1.06467	1.05421	1.04672	1.05139	1.0502	1.05165	1.07802	1.07423	1.07029	1.09858	1.08772	1.06882
404004	1.08866	1.06366	1.0586	1.06379	1.05335	1.04885	1.04623	1.05109	1.05179	1.07745	1.06923	1.07194	1.09672	1.08434	1.06384
406004	1.08727	1.06429	1.06532	1.06683	1.05492	1.04712	1.04905	1.04949	1.0483	1.07673	1.0787	1.07482	1.09746	1.08376	1.06458
408004	1.08987	1.06492	1.05705	1.06108	1.05557	1.04676	1.05077	1.05069	1.04998	1.07647	1.07178	1.07614	1.09451	1.08916	1.061
410004	1.08675	1.06717	1.06249	1.0704	1.05264	1.04599	1.05414	1.05434	1.05215	1.07898	1.06933	1.07263	1.09724	1.08619	1.06509
412004	1.0855	1.06642	1.06312	1.06404	1.05279	1.04259	1.05336	1.04402	1.04807	1.07544	1.06946	1.06946	1.09617	1.08549	1.0606
414004	1.08571	1.06703	1.05925	1.06627	1.05425	1.04444	1.04886	1.04735	1.04808	1.07701	1.07166	1.07359	1.09433	1.08702	1.06451
416004	1.08367	1.06987	1.05764	1.06761	1.05349	1.04944	1.05056	1.05129	1.05182	1.07573	1.07317	1.06963	1.0958	1.08827	1.06387
418004	1.08632	1.06889	1.06151	1.06422	1.05878	1.04548	1.04816	1.04875	1.05177	1.0792	1.07198	1.07155	1.09923	1.087	1.06338
420004	1.08093	1.06468	1.05914	1.06332	1.0527	1.04459	1.05429	1.05026	1.04808	1.07597	1.06772	1.07215	1.09834	1.08488	1.06415
422004	1.08668	1.06783	1.05949	1.06361	1.05675	1.04087	1.05334	1.04775	1.05177	1.07755	1.07198	1.07322	1.09568	1.08544	1.06699
424004	1.08773	1.0662	1.05682	1.06004	1.05226	1.0444	1.05022	1.04718	1.04959	1.07773	1.06976	1.07185	1.09371	1.08317	1.06287
426004	1.08807	1.06193	1.06206	1.06342	1.05426	1.04182	1.05356	1.05075	1.05096	1.07397	1.0728	1.07091	1.09826	1.08959	1.06838
428004	1.08899	1.06492	1.05945	1.07062	1.0537	1.04379	1.0499	1.04808	1.04907	1.07878	1.07452	1.07507	1.09813	1.08683	1.06411
430004	1.09264	1.06829	1.05695	1.06371	1.05456	1.04675	1.0508	1.0488	1.05012	1.07554	1.07144	1.07145	1.10177	1.08738	1.06749
432004	1.08918	1.06576	1.05545	1.06578	1.05429	1.04713	1.05082	1.049	1.05126	1.08172	1.06726	1.06805	1.09663	1.0865	1.06389
434004	1.08766	1.06213	1.06199	1.06378	1.05808	1.04524	1.04966	1.04653	1.05125	1.07685	1.07039	1.07122	1.10072	1.09129	1.06472
436004	1.08721	1.06548	1.05661	1.06723	1.05443	1.04721	1.05401	1.04913	1.04889	1.0797	1.07225	1.07213	1.10401	1.08918	1.06384
438004	1.08777	1.06656	1.05843	1.07139	1.05588	1.04367	1.05346	1.04873	1.0501	1.07702	1.07747	1.07358	1.09985	1.09265	1.06206
440004	1.08712	1.06504	1.06101	1.06756	1.05207	1.05239	1.05587	1.04592	1.05486	1.07893	1.07248	1.07368	1.10129	1.08893	1.06839
442004	1.09123	1.0659	1.05984	1.06732	1.05301	1.04981	1.05634	1.04435	1.05436	1.07862	1.07385	1.07244	1.09914	1.09219	1.06616
444004	1.08999	1.06473	1.05851	1.06494	1.05394	1.04616	1.05213	1.0535	1.04853	1.0787	1.07268	1.07194	1.09962	1.09234	1.06724
446004	1.08497	1.07003	1.0644	1.06273	1.05405	1.04159	1.04957	1.04935	1.04912	1.07372	1.07501	1.07076	1.10034	1.09292	1.06314
448004	1.08868	1.06565	1.05548	1.06559	1.05405	1.04449	1.05131	1.04653	1.04664	1.07835	1.06984	1.06737	1.09766	1.08789	1.06563
450004	1.08763	1.06562	1.06362	1.0644	1.05638	1.04522	1.05841	1.04894	1.04965	1.08025	1.07015	1.07375	1.10374	1.09425	1.06348
452004	1.08857	1.06564	1.05735	1.06417	1.05123	1.04502	1.05214	1.04669	1.05304	1.07904	1.07165	1.07529	1.10165	1.0917	1.06676
454004	1.0887	1.06548	1.05818	1.0642	1.05489	1.04895	1.05741	1.04818	1.05238	1.08289	1.07656	1.06982	1.09955	1.09416	1.06775
456004	1.08897	1.06132	1.05945	1.06433	1.05286	1.04732	1.05431	1.0498	1.05328	1.0802	1.0747	1.07194	1.0975	1.09243	1.06201
458004	1.08517	1.06468	1.05907	1.06445	1.05342	1.04261	1.05643	1.0511	1.04563	1.07851	1.06961	1.07116	1.09954	1.09361	1.06297
460004	1.08899	1.06635	1.06382	1.06543	1.05616	1.04574	1.05056	1.05125	1.05017	1.07608	1.07437	1.07305	1.10289	1.0913	1.06641
462004	1.0852	1.06639	1.06176	1.06401	1.0537	1.04401	1.05622	1.05174	1.04898	1.07785	1.07105	1.07184	1.09867	1.08794	1.0656
464004	1.08665	1.06552	1.05704	1.06764	1.05178	1.04546	1.057	1.04937	1.0532	1.07881	1.07303	1.07239	1.10081	1.09047	1.06257
466004	1.09044	1.06414	1.05785	1.06352	1.04861	1.0459	1.05419	1.04891	1.04838	1.08218	1.07232	1.06946	1.1008	1.08684	1.06713
468004	1.09145	1.06546	1.06041	1.06963	1.05762	1.04545	1.05514	1.04963	1.05045	1.07843	1.07295	1.06997	1.10187	1.0893	1.06794
470004	1.0917	1.0651	1.06141	1.06678	1.0557	1.04359	1.05592	1.05045	1.05178	1.07777	1.07052	1.07562	1.10284	1.08879	1.06486
472004	1.09072	1.06511	1.06198	1.06551	1.0542	1.04561	1.05703	1.0477	1.04725	1.08028	1.07186	1.07619	1.1043	1.09113	1.06559
474004	1.09267	1.06551	1.06027	1.06571	1.05332	1.04458	1.05437	1.05069	1.04811	1.0783	1.07109	1.07625	1.09945	1.09069	1.06553
476004	1.08586	1.06891	1.05726	1.0655	1.05642	1.04593	1.05274	1.05119	1.04917	1.07979	1.07447	1.07354	1.10178	1.09064	1.06301
478004	1.08655	1.06796	1.05904	1.06162	1.05343	1.0423	1.05848	1.05237	1.04925	1.07502	1.07179	1.07533	1.09742	1.09355	1.07064
480004	1.08922	1.06773	1.05674	1.06646	1.05091	1.04642	1.05487	1.04884	1.05227	1.08003	1.07096	1.07229	1.09749	1.09257	1.0635
482004	1.08861	1.06344	1.06232	1.06593	1.05188	1.0394	1.05137	1.04894	1.04613	1.07857	1.07174	1.07483	1.09798	1.08963	1.06541
484004	1.08929	1.06422	1.05916	1.06214	1.05408	1.04549	1.0543	1.05249	1.05476	1.07745	1.07242	1.07323	1.10303	1.09523	1.06854
486004	1.08778	1.067	1.06338	1.06354	1.05553	1.04434	1.0573	1.04665	1.0482	1.07765	1.07203	1.06989	1.09763	1.09048	1.06609
488004	1.09286	1.06145	1.06033	1.06504	1.05121	1.04659	1.05586	1.04678	1.0478	1.07647	1.07045	1.07221	1.10397	1.08836	1.06362
490004	1.0923	1.06601	1.05782	1.06303	1.0519	1.04475	1.05369	1.04883	1.05519	1.07666	1.06916	1.07521	1.09899	1.09192	1.07034
492004	1.08838	1.06564	1.05892	1.0635	1.05845	1.04491	1.05346	1.04916	1.04697	1.0784	1.07119	1.07041	1.10017	1.09291	1.06659
494004	1.08643	1.06635	1.06098	1.06382	1.05252	1.04511	1.05455	1.0504	1.04569	1.07571	1.06921	1.07287	1.09731	1.08987	1.06451
496004	1.08809	1.0624	1.05747	1.06514	1.05114	1.0466	1.0532	1.04741	1.05076	1.07599	1.06925	1.07182	1.10054	1.08528	1.06582
498004	1.09079	1.06466	1.06007	1.06564	1.05642	1.0445	1.05411	1.0513	1.04655	1.07945	1.07025	1.07406	1.10084	1.09526	1.06937
500004	1.08938	1.06615	1.06231	1.06631	1.05375	1.04559	1.04911	1.04638	1.04657	1.07648	1.0697	1.07117	1.09812	1.09209	1.06323
502004	1.08656	1.06748	1.0631	1.06535	1.05253	1.04941	1.058	1.05058	1.04952	1.07734	1.07292	1.07549	1.10199	1.09307	1.06657
504004	1.08943	1.06925	1.06214	1.06897	1.05204	1.04514	1.05658	1.04644	1.04924	1.07766	1.0674	1.07104	1.09899	1.09283	1.06332
506004	1.08996	1.06123	1.06132	1.06482	1.05248	1.04622	1.05483	1.0495	1.05054	1.07907	1.0739	1.07378	1.10028	1.08983	1.06958
508004	1.08469	1.06122	1.06101	1.06356	1.05668	1.04559	1.05941	1.05119	1.04832	1.07718	1.07218	1.07	1.09693	1.09374	1.06502
510004	1.08748	1.0642	1.06017	1.06458	1.06108	1.04537	1.05478	1.04914	1.04995	1.07831	1.07275	1.0746	1.0958	1.09401	1.06726
512004	1.09354	1.06816	1.06224	1.06743	1.05148	1.04526	1.05598	1.04912	1.05184	1.07915	1.07022	1.07452	1.10422	1.09641	1.06445
514004	1.08722	1.06608	1.06203	1.06819	1.057	1.04251	1.05288	1.04841	1.04936	1.07125	1.07444	1.06864	1.09776	1.09342	1.06265
516004	1.09264	1.06345	1.06215	1.06671	1.05606	1.04419	1.0603	1.05418	1.05066	1.0787	1.07098	1.07661	1.10241	1.09184	1.06847
518004	1.08923	1.06405	1.05881	1.06338	1.05445	1.04766	1.05298	1.04445	1.0513	1.07329	1.07159	1.0721	1.09677	1.09074	1.0637
520004	1.08597	1.06268	1.05999	1.06796	1.05454	1.04447	1.05555	1.04915	1.04597	1.07994	1.07032	1.07615	1.10019	1.09145	1.06795
522004	1.08646	1.06242	1.05772	1.06357	1.05256	1.04742	1.05477	1.05056	1.04653	1.07628	1.06843	1.07119	1.09924	1.09338	1.06545
524004	1.08954	1.06253	1.06362	1.06224	1.05332	1.04795	1.05524	1.0458	1.04558	1.07973	1.07063	1.07053	1.09827	1.09384	1.06294
526004	1.08589	1.06747	1.06027	1.06617	1.05414	1.04749	1.05521	1.05027	1.04694	1.07696	1.07122	1.07482	1.09727	1.08823	1.06412
528004	1.08965	1.06718	1.06002	1.06504	1.05482	1.04907	1.05776	1.04685	1.04755	1.07574	1.07273	1.0758	1.09904	1.09113	1.06189
530004	1.08858	1.06625	1.06036	1.06351	1.05056	1.04901	1.0576	1.04953	1.04927	1.07687	1.07061	1.07561	1.10087	1.09271	1.06924
532004	1.08602	1.05857	1.05649	1.0614	1.05091	1.04762	1.05547	1.04991	1.04726	1.0799	1.07137	1.06981	1.09664	1.09431	1.06447
534004	1.08623	1.06107	1.05657	1.06375	1.05815	1.0429	1.04796	1.04659	1.04892	1.07359	1.07175	1.06832	1.09862	1.09347	1.06391
536004	1.08938	1.06549	1.05762	1.06353	1.05158	1.04264	1.05388	1.04856	1.04578	1.07435	1.06788	1.06992	1.09654	1.08966	1.06244
538004	1.08488	1.05994	1.05707	1.0622	1.05097	1.04198	1.05153	1.04438	1.05127	1.07533	1.07052	1.06664	1.09972	1.09464	1.06537
540004	1.09259	1.06518	1.06061	1.06448	1.05699	1.04329	1.04956	1.04716	1.05199	1.07829	1.07242	1.06935	1.0995	1.09341	1.06877
542004	1.09015	1.06589	1.06196	1.07027	1.05435	1.04668	1.05705	1.04957	1.05124	1.0782	1.07536	1.07167	1.10419	1.09283	1.06665
544004	1.08725	1.064	1.059	1.06559	1.05685	1.04321	1.05265	1.04941	1.04519	1.0774	1.07176	1.07118	1.09833	1.09433	1.06793
546004	1.08915	1.06354	1.06269	1.06366	1.05444	1.0435	1.05498	1.05034	1.05075	1.07354	1.06824	1.07532	1.1015	1.09166	1.06348
548004	1.09378	1.06287	1.06055	1.07003	1.05488	1.05414	1.05718	1.05028	1.04576	1.07288	1.06804	1.07053	1.09838	1.09228	1.06423
550004	1.08564	1.06757	1.05914	1.06595	1.05623	1.04609	1.04962	1.04794	1.04863	1.07515	1.06711	1.06721	1.10074	1.09496	1.06496
552004	1.08653	1.06698	1.06131	1.06351	1.05432	1.04764	1.0535	1.04866	1.04953	1.07745	1.07003	1.07296	1.09629	1.09166	1.06534
554004	1.08434	1.0621	1.05794	1.06055	1.04858	1.04492	1.05306	1.04691	1.0497	1.07688	1.06895	1.06671	1.09631	1.09614	1.06416
556004	1.0873	1.06039	1.06198	1.0669	1.05416	1.04737	1.05599	1.04774	1.04704	1.07779	1.06963	1.07267	1.09942	1.08842	1.06586
558004	1.08907	1.06255	1.05719	1.06442	1.0517	1.04541	1.05935	1.04932	1.0492	1.07798	1.0735	1.0705	1.10446	1.09641	1.065
560004	1.0867	1.06762	1.06241	1.06469	1.05481	1.04567	1.05449	1.04897	1.04729	1.07452	1.0654	1.07052	1.10145	1.09713	1.06505
562004	1.08621	1.06502	1.06158	1.06091	1.05362	1.04187	1.05484	1.04493	1.05098	1.07667	1.06995	1.07214	1.09827	1.08826	1.06717
564004	1.08788	1.06182	1.06209	1.06585	1.05463	1.04936	1.05291	1.0471	1.04699	1.07829	1.06877	1.07638	1.09831	1.09438	1.07142
566004	1.08489	1.06383	1.05849	1.06716	1.05438	1.04405	1.05555	1.04777	1.04988	1.07588	1.06817	1.07376	1.0974	1.09457	1.06941
568004	1.09021	1.06121	1.05922	1.06215	1.05136	1.04358	1.05105	1.04856	1.04659	1.07204	1.06729	1.06481	1.09779	1.09073	1.06348
570004	1.09007	1.06276	1.06074	1.06303	1.05824	1.04637	1.05534	1.0489	1.04716	1.07708	1.06753	1.0742	1.09897	1.09119	1.06357
572004	1.08706	1.06263	1.05974	1.06463	1.0541	1.04353	1.05725	1.04865	1.04948	1.07688	1.06746	1.07163	1.10179	1.09565	1.06515
574004	1.09093	1.06478	1.05761	1.06701	1.05291	1.05145	1.0578	1.0508	1.05155	1.07794	1.06954	1.07127	1.10422	1.09671	1.0657
576004	1.08759	1.05924	1.06076	1.065	1.05468	1.04638	1.05316	1.04823	1.04552	1.07465	1.06736	1.07278	1.09624	1.08959	1.06249
578004	1.08587	1.06294	1.05623	1.06671	1.05575	1.0438	1.05996	1.04949	1.05059	1.07639	1.0666	1.07327	1.10169	1.09174	1.06362
580004	1.08851	1.06835	1.06206	1.06519	1.05384	1.0423	1.05319	1.04854	1.04979	1.07633	1.06828	1.06857	1.09719	1.0953	1.06561
582004	1.08692	1.06463	1.05889	1.06287	1.05708	1.04706	1.05534	1.0493	1.04944	1.07527	1.06874	1.07615	1.09908	1.09108	1.06416
584004	1.08618	1.06546	1.06439	1.06239	1.05042	1.04592	1.05299	1.04488	1.04975	1.07614	1.06754	1.07161	1.09842	1.09428	1.06636
586004	1.0842	1.05805	1.05765	1.06688	1.0566	1.04522	1.04897	1.04787	1.04192	1.07795	1.067	1.07364	1.09657	1.08904	1.06234
588004	1.08972	1.06429	1.05653	1.06315	1.05345	1.04514	1.0536	1.0419	1.04818	1.07483	1.07083	1.07573	1.09595	1.09531	1.06605
590004	1.09255	1.06438	1.06106	1.06347	1.05266	1.0454	1.05138	1.0446	1.04698	1.07604	1.07157	1.07176	1.09865	1.08935	1.06528
592004	1.08764	1.06415	1.06283	1.06487	1.05345	1.05133	1.0578	1.05153	1.05229	1.07572	1.07287	1.06981	1.09922	1.09782	1.06453
594004	1.0871	1.06173	1.05672	1.06572	1.05259	1.04484	1.05568	1.04449	1.05135	1.07259	1.06551	1.07038	1.09918	1.09286	1.06522
596004	1.08774	1.06015	1.05769	1.06179	1.05369	1.04808	1.05216	1.04686	1.04997	1.07593	1.07213	1.07535	1.0959	1.09157	1.0649
598004	1.08694	1.06366	1.06033	1.06617	1.05619	1.04607	1.0529	1.047	1.04869	1.07507	1.0712	1.07215	1.09958	1.09371	1.06634
600004	1.09103	1.06155	1.0616	1.06233	1.05121	1.04606	1.05156	1.04924	1.05093	1.07558	1.0704	1.07413	1.09951	1.09475	1.06671
602004	1.08639	1.06341	1.05977	1.06499	1.05257	1.04516	1.0558	1.04981	1.04934	1.07259	1.06785	1.07302	1.10206	1.09001	1.06344
604004	1.09004	1.05996	1.05959	1.06423	1.05207	1.04999	1.05703	1.04702	1.04665	1.0798	1.0682	1.07385	1.10056	1.09063	1.0673
606004	1.08712	1.06554	1.06199	1.06194	1.0573	1.04355	1.0538	1.05027	1.04942	1.07662	1.06855	1.07433	1.10167	1.09163	1.06714
608004	1.08846	1.06084	1.05922	1.06368	1.05088	1.04606	1.05333	1.04655	1.04982	1.07789	1.06545	1.06894	1.09645	1.09071	1.06696
610004	1.08571	1.06226	1.06045	1.06618	1.05256	1.04493	1.05674	1.04961	1.05112	1.07235	1.0669	1.06952	1.09751	1.09308	1.06982
612004	1.09174	1.06481	1.06166	1.06831	1.05309	1.04724	1.05806	1.05018	1.04823	1.07441	1.06818	1.07279	1.10374	1.09492	1.06867
614004	1.08926	1.06817	1.0599	1.06846	1.05308	1.04645	1.05159	1.04748	1.05015	1.07733	1.06538	1.07303	1.10162	1.09843	1.06503
616004	1.09347	1.06345	1.0606	1.05981	1.049	1.04655	1.05702	1.04514	1.04603	1.07594	1.07123	1.0684	1.10162	1.09351	1.06518
618004	1.08733	1.06335	1.05903	1.06416	1.05507	1.04349	1.05515	1.04816	1.04841	1.07406	1.06668	1.06994	1.09963	1.09557	1.06854
620004	1.09055	1.06097	1.05981	1.06122	1.05398	1.04176	1.05658	1.04672	1.04885	1.07257	1.06819	1.0708	1.09701	1.09201	1.06603
622004	1.08974	1.06009	1.05503	1.06718	1.05454	1.0449	1.05192	1.04595	1.05147	1.07331	1.07018	1.06995	1.09877	1.09482	1.06619
624004	1.08916	1.06633	1.05979	1.06225	1.05377	1.04337	1.05599	1.04681	1.04816	1.07083	1.06602	1.07064	1.09867	1.09409	1.06541
626004	1.08581	1.06752	1.06485	1.0633	1.05258	1.04505	1.05495	1.05182	1.04857	1.07051	1.06698	1.07272	1.10003	1.09769	1.06699
628004	1.08869	1.06049	1.06117	1.06492	1.05331	1.04875	1.0563	1.0468	1.05057	1.07837	1.06706	1.07212	1.09792	1.09325	1.0653
630004	1.09004	1.06332	1.06393	1.06725	1.05368	1.04518	1.05875	1.05184	1.04893	1.07775	1.06772	1.07323	1.10086	1.09605	1.06741
632004	1.09107	1.0651	1.05933	1.06584	1.05453	1.04517	1.05218	1.05078	1.04734	1.07753	1.07092	1.07142	1.09963	1.09248	1.06949
634004	1.08436	1.06269	1.06004	1.06498	1.05148	1.04647	1.05508	1.04624	1.04894	1.07056	1.06668	1.07119	1.09924	1.09613	1.0611
636004	1.08303	1.06364	1.06153	1.06349	1.05132	1.04539	1.05231	1.04913	1.04342	1.0758	1.06814	1.06952	1.10027	1.09316	1.06437
638004	1.08876	1.0648	1.0598	1.06171	1.05364	1.0442	1.05805	1.04333	1.04807	1.07442	1.06592	1.07173	1.09642	1.09611	1.06639
640004	1.08962	1.06378	1.05828	1.06373	1.05135	1.04628	1.05399	1.04936	1.04886	1.0747	1.06757	1.0719	1.09557	1.09558	1.0687
642004	1.09068	1.06142	1.05895	1.06366	1.05556	1.04815	1.05296	1.04731	1.05131	1.07442	1.06775	1.07107	1.0925	1.0975	1.06626
644004	1.08942	1.06564	1.05798	1.06221	1.05388	1.04647	1.05368	1.05074	1.05063	1.07283	1.06914	1.06749	1.09631	1.09489	1.06633
646004	1.08786	1.06381	1.05681	1.06544	1.05518	1.04531	1.05759	1.05014	1.04747	1.07001	1.07162	1.06924	1.09601	1.0889	1.06614
648004	1.08919	1.06107	1.06176	1.06401	1.05436	1.0466	1.05675	1.04988	1.04762	1.0731	1.06893	1.07419	1.09872	1.0945	1.07055
650004	1.09093	1.05805	1.06115	1.06566	1.04708	1.04227	1.05618	1.0438	1.05101	1.07296	1.06822	1.07347	1.10029	1.09447	1.06381
652004	1.08507	1.05756	1.06117	1.06164	1.05232	1.04242	1.05331	1.04713	1.0498	1.07203	1.06706	1.07114	1.09505	1.09232	1.06682
654004	1.09064	1.05695	1.06223	1.06462	1.05031	1.04124	1.05451	1.04428	1.0466	1.07413	1.0652	1.06671	1.09836	1.09397	1.0636
656004	1.087	1.05922	1.0615	1.06856	1.05422	1.04476	1.05474	1.04896	1.04712	1.07388	1.06766	1.0755	1.10423	1.09533	1.06767
658004	1.09344	1.0605	1.06332	1.06587	1.05229	1.04762	1.06184	1.04794	1.04833	1.07543	1.06673	1.07425	1.0998	1.09734	1.06893
660004	1.08639	1.0598	1.06037	1.06272	1.05276	1.03815	1.05548	1.04881	1.04846	1.07132	1.0658	1.07324	1.09973	1.09242	1.06814
662004	1.0894	1.06224	1.06174	1.06442	1.05497	1.04636	1.05712	1.05042	1.05022	1.07285	1.06646	1.07287	1.10164	1.09498	1.06802
664004	1.08372	1.06028	1.05805	1.06155	1.05081	1.04274	1.0471	1.0484	1.04973	1.0744	1.06863	1.06848	1.09638	1.0966	1.06684
666004	1.08988	1.05795	1.05836	1.06268	1.05243	1.04743	1.05132	1.05014	1.04798	1.07972	1.06954	1.07708	1.09685	1.09782	1.07035
668004	1.08825	1.06153	1.05955	1.06372	1.05184	1.04517	1.0526	1.04838	1.04516	1.07776	1.07063	1.07658	1.09979	1.09478	1.06819
670004	1.08802	1.06202	1.06125	1.06311	1.05119	1.03922	1.05576	1.04694	1.04789	1.07482	1.06544	1.0698	1.1004	1.09728	1.06382
672004	1.08749	1.06272	1.05918	1.06376	1.04976	1.04446	1.05442	1.05064	1.04489	1.07011	1.06707	1.06658	1.09808	1.09391	1.06521
674004	1.08521	1.06448	1.05869	1.06597	1.05087	1.04565	1.05529	1.05012	1.04259	1.07384	1.06785	1.07014	1.0975	1.09451	1.06729
676004	1.08946	1.06414	1.05617	1.06634	1.05306	1.04618	1.05251	1.04592	1.05125	1.07461	1.06974	1.07299	1.10152	1.09788	1.06979
678004	1.08955	1.06159	1.05976	1.06751	1.05121	1.04374	1.05621	1.04566	1.04717	1.07444	1.06681	1.07295	1.09854	1.09602	1.06616
680004	1.08968	1.06679	1.06084	1.06825	1.05425	1.04661	1.05653	1.0503	1.04735	1.07651	1.06603	1.07295	1.10112	1.09955	1.07108
682004	1.09078	1.06497	1.06168	1.06426	1.0522	1.04587	1.05311	1.04474	1.04656	1.0746	1.06773	1.07233	1.09708	1.09332	1.06367
684004	1.08852	1.06502	1.06174	1.06585	1.04776	1.04334	1.05251	1.05063	1.04618	1.07364	1.0665	1.07192	1.09838	1.09446	1.06808
686004	1.09039	1.06341	1.06242	1.07083	1.05147	1.04238	1.05452	1.04748	1.0451	1.07528	1.07213	1.06882	1.09862	1.09044	1.06307
688004	1.08876	1.06396	1.06091	1.06094	1.05396	1.0451	1.04983	1.04849	1.04877	1.07157	1.06607	1.06852	1.09677	1.09377	1.06481
690004	1.08795	1.06149	1.06185	1.06793	1.05183	1.04568	1.05138	1.05009	1.0488	1.07484	1.06783	1.0705	1.09979	1.09873	1.06733
692004	1.08687	1.06027	1.05507	1.06442	1.04999	1.0401	1.05214	1.04701	1.0432	1.07659	1.06481	1.07186	1.09488	1.0922	1.06167
694004	1.08605	1.06044	1.05875	1.06486	1.05355	1.04187	1.05435	1.04833	1.05162	1.06811	1.06951	1.07281	1.09925	1.1	1.0699
696004	1.08512	1.05871	1.05912	1.06375	1.05375	1.0428	1.05187	1.04851	1.04735	1.07156	1.07003	1.07301	1.09846	1.09485	1.06566
698004	1.08935	1.05913	1.05979	1.06433	1.05282	1.04284	1.05796	1.04758	1.05196	1.07542	1.07122	1.07113	1.09558	1.09378	1.06248
700004	1.08721	1.06504	1.05976	1.06582	1.05055	1.04831	1.05632	1.04831	1.05013	1.07673	1.06975	1.07468	1.10015	1.09823	1.06743
702004	1.08936	1.06345	1.05902	1.06298	1.05101	1.04547	1.05565	1.04845	1.04656	1.07252	1.06954	1.07249	1.1018	1.09624	1.06654
704004	1.08595	1.05644	1.05536	1.06059	1.05514	1.0396	1.05287	1.04262	1.04944	1.06929	1.06799	1.0693	1.10118	1.09508	1.05995
706004	1.09289	1.06168	1.05652	1.06635	1.05214	1.04796	1.05205	1.05118	1.04497	1.07104	1.06857	1.07005	1.09607	1.09513	1.06401
708004	1.08706	1.06147	1.05927	1.06405	1.05167	1.04113	1.04842	1.04689	1.04572	1.07155	1.06665	1.0698	1.09555	1.09318	1.07102
710004	1.08889	1.06086	1.05774	1.06282	1.05054	1.04442	1.05131	1.04519	1.04853	1.07346	1.0663	1.06923	1.09854	1.0984	1.06866
712004	1.08659	1.05471	1.05677	1.06232	1.05278	1.0431	1.05523	1.04653	1.0486	1.06908	1.06801	1.07208	1.09809	1.09328	1.06812
714004	1.09087	1.06173	1.06394	1.06261	1.05438	1.04519	1.0558	1.04372	1.05168	1.07362	1.06848	1.07329	1.09862	1.09613	1.06799
716004	1.09137	1.06064	1.06296	1.06202	1.04957	1.04446	1.06013	1.05038	1.04492	1.07898	1.07119	1.07297	1.09842	1.09505	1.06952
718004	1.08577	1.06065	1.05826	1.06445	1.04951	1.04327	1.0534	1.04438	1.04438	1.07138	1.07141	1.06991	1.09653	1.0947	1.06524
720004	1.08426	1.06118	1.05875	1.06673	1.05376	1.04498	1.05645	1.04657	1.04806	1.07502	1.06958	1.06614	1.09815	1.09658	1.06625
722004	1.08936	1.061	1.05701	1.06287	1.05387	1.0409	1.05244	1.04641	1.04789	1.07377	1.06976	1.0706	1.10104	1.09433	1.06626
724004	1.09091	1.05796	1.05852	1.06916	1.05234	1.04447	1.05835	1.05226	1.04721	1.07206	1.06953	1.07206	1.10109	1.0982	1.07009
726004	1.08915	1.06019	1.05712	1.06704	1.05582	1.04531	1.05433	1.04644	1.05172	1.07521	1.06721	1.07003	1.10692	1.09434	1.0672
728004	1.09223	1.06095	1.06519	1.06882	1.0554	1.03814	1.05226	1.0479	1.04903	1.07075	1.06995	1.06824	1.10309	1.09537	1.06807
730004	1.08859	1.06095	1.05555	1.06658	1.05422	1.0432	1.05047	1.04827	1.04615	1.0717	1.06324	1.07144	1.10043	1.09522	1.06906
732004	1.08689	1.05796	1.06022	1.06249	1.05287	1.04015	1.05189	1.0464	1.046	1.07424	1.071	1.06954	1.09888	1.09145	1.06603
734004	1.08837	1.05954	1.06007	1.0623	1.05113	1.0443	1.05255	1.0475	1.04601	1.07351	1.06488	1.06789	1.09801	1.10024	1.0631
736004	1.09029	1.06031	1.05714	1.0619	1.05074	1.04541	1.05011	1.04668	1.0467	1.07567	1.06514	1.07105	1.09893	1.09386	1.0625
738004	1.0841	1.06109	1.05926	1.06328	1.05304	1.04701	1.05104	1.04333	1.05047	1.07832	1.07188	1.07222	1.10218	1.09741	1.06773
740004	1.08674	1.06442	1.06033	1.06808	1.0513	1.04264	1.05435	1.04666	1.05162	1.07509	1.07176	1.07458	1.10083	1.09912	1.06846
742004	1.08559	1.06194	1.05678	1.06835	1.05342	1.0455	1.05172	1.04804	1.04695	1.07579	1.0663	1.06866	1.09732	1.10048	1.06651
744004	1.0884	1.06113	1.05825	1.06639	1.04971	1.04527	1.05639	1.0481	1.04718	1.07614	1.06938	1.07047	1.10239	1.09675	1.07103
746004	1.08231	1.06169	1.05712	1.06561	1.05015	1.0425	1.05389	1.04822	1.04852	1.07196	1.06417	1.06834	1.10022	1.09555	1.06434
748004	1.08483	1.06108	1.06023	1.06663	1.05354	1.0458	1.05516	1.04222	1.04658	1.07625	1.0683	1.06985	1.09406	1.09823	1.06863
750004	1.08641	1.05992	1.04982	1.06734	1.05337	1.04313	1.04714	1.04673	1.04652	1.07682	1.06689	1.07275	1.09452	1.09312	1.06251
752004	1.09227	1.06267	1.05802	1.06814	1.05686	1.04482	1.0532	1.05432	1.04594	1.07384	1.06978	1.06969	1.10044	1.10085	1.07121
754004	1.08626	1.06225	1.05831	1.06868	1.04755	1.04198	1.05175	1.04954	1.04803	1.07729	1.06898	1.07309	1.09937	1.09858	1.06805
756004	1.08442	1.05998	1.06149	1.06968	1.05207	1.04298	1.04969	1.04653	1.04852	1.07475	1.06783	1.0711	1.10346	1.09934	1.07288
758004	1.0869	1.06049	1.05524	1.06566	1.04958	1.04706	1.05093	1.04596	1.04788	1.07563	1.06654	1.06808	1.09986	1.09559	1.06747
760004	1.08965	1.06204	1.05789	1.06668	1.05341	1.04796	1.05207	1.04863	1.05107	1.07613	1.06987	1.07355	1.10281	1.10234	1.06996
762004	1.08318	1.06042	1.0608	1.06356	1.04996	1.04146	1.04707	1.04603	1.04728	1.07253	1.06958	1.07043	1.09927	1.09859	1.06989
764004	1.08838	1.05864	1.05529	1.06363	1.0514	1.04435	1.04941	1.04846	1.04685	1.07448	1.06883	1.0674	1.09726	1.09969	1.06855
766004	1.08718	1.05698	1.05974	1.06574	1.0498	1.04191	1.0529	1.05144	1.04773	1.07813	1.06882	1.06838	1.0984	1.09859	1.0698
768004	1.08886	1.05988	1.05572	1.06699	1.05045	1.04182	1.05227	1.04567	1.04797	1.07303	1.06203	1.06948	1.09625	1.09288	1.06533
770004	1.08779	1.05718	1.05913	1.06837	1.05026	1.04467	1.04677	1.04636	1.04646	1.07161	1.06489	1.06973	1.09346	1.09463	1.06843
772004	1.08433	1.06049	1.05943	1.06876	1.0552	1.04322	1.04907	1.04652	1.05181	1.07588	1.06765	1.07148	1.10179	1.09513	1.06675
774004	1.08954	1.0607	1.05608	1.06435	1.05164	1.03952	1.04996	1.04598	1.04607	1.07439	1.06772	1.06909	1.10248	1.0952	1.06878
776004	1.08921	1.06199	1.06373	1.06762	1.05177	1.0438	1.05016	1.04956	1.05023	1.07688	1.07101	1.06959	1.0989	1.09779	1.07035
778004	1.08953	1.0582	1.0609	1.06153	1.05064	1.03998	1.05189	1.04344	1.0438	1.07487	1.06739	1.06964	1.09738	1.09637	1.06718
780004	1.087	1.05818	1.06099	1.06529	1.0515	1.04466	1.05051	1.04756	1.05107	1.07288	1.06911	1.06755	1.10035	1.09528	1.06801
782004	1.08884	1.06102	1.06104	1.06512	1.05008	1.04037	1.05365	1.04488	1.048	1.07633	1.06883	1.07001	1.09826	1.09922	1.07182
784004	1.0909	1.05695	1.0563	1.06397	1.05504	1.04402	1.04879	1.04339	1.04921	1.0739	1.06955	1.07087	1.09711	1.09596	1.06897
786004	1.08801	1.06069	1.06006	1.06631	1.05106	1.04262	1.04779	1.04537	1.04999	1.0745	1.07023	1.06974	1.10282	1.09849	1.06954
788004	1.08925	1.06129	1.05748	1.06804	1.05276	1.04514	1.04981	1.04444	1.04809	1.07013	1.07011	1.06822	1.09934	1.09486	1.06636
790004	1.09089	1.05993	1.06183	1.06741	1.05049	1.04206	1.04962	1.04441	1.04636	1.07131	1.06747	1.06681	1.09695	1.09761	1.06867
792004	1.08689	1.05752	1.05967	1.06803	1.05297	1.03965	1.04992	1.04508	1.04499	1.07417	1.06766	1.07446	1.09898	1.09324	1.06518
794004	1.09113	1.06246	1.05713	1.07069	1.05688	1.04421	1.04574	1.05005	1.04684	1.07812	1.06918	1.0685	1.10227	1.09567	1.0717
796004	1.08798	1.05918	1.06069	1.06576	1.05058	1.04557	1.04891	1.0479	1.05185	1.07397	1.06615	1.0711	1.09461	1.0942	1.06502
798004	1.08801	1.06387	1.06433	1.06386	1.05333	1.04623	1.04838	1.0467	1.04917	1.07448	1.06532	1.0749	1.09707	1.09327	1.06671
800004	1.093	1.05764	1.06021	1.06923	1.05236	1.04373	1.05119	1.04582	1.04762	1.0789	1.0687	1.07034	1.1018	1.09597	1.06652
802004	1.08562	1.05966	1.05901	1.06498	1.05311	1.04376	1.04599	1.04716	1.04605	1.07629	1.06791	1.07209	1.10145	1.09519	1.06988
804004	1.08654	1.06039	1.06127	1.06667	1.05442	1.04501	1.04912	1.04507	1.04929	1.07648	1.06969	1.07046	1.10236	1.09836	1.06637
806004	1.08478	1.06246	1.05875	1.0684	1.05579	1.043	1.04779	1.04229	1.04227	1.07392	1.06843	1.07238	1.10306	1.09317	1.0683
WT+ Xest. C
Time(msec)	wave1	wave2	wave3	wave4	wave5	wave6	wave7	wave8	wave9	wave10	wave11	wave12	wave13	wave14	wave15	wave16	wave17	wave18	wave19
4	1.13595	1.0639	1.06601	1.08258	1.07565	1.06514	1.08417	1.10111	1.10471	1.10249	1.08539	1.11581	1.11077	1.09525	1.07417	1.09806	1.06877	1.06396	1.0243
2004	1.13134	1.06208	1.07044	1.08047	1.0762	1.06755	1.08474	1.10584	1.10814	1.09796	1.08016	1.11732	1.1062	1.09329	1.07333	1.09569	1.06323	1.06318	1.02453
4004	1.13014	1.0647	1.06766	1.08648	1.0726	1.06535	1.09246	1.10055	1.10708	1.10469	1.08524	1.11743	1.1126	1.0966	1.07426	1.09772	1.07119	1.06699	1.0243
6004	1.1338	1.06381	1.06855	1.08302	1.0742	1.06449	1.08939	1.10577	1.10491	1.0998	1.08238	1.11437	1.11148	1.09357	1.07412	1.09835	1.06803	1.06049	1.02271
8004	1.13427	1.06152	1.0657	1.08492	1.07311	1.0653	1.08505	1.10054	1.10434	1.10232	1.08371	1.11296	1.11313	1.09142	1.07256	1.09261	1.07059	1.06496	1.02298
10004	1.12954	1.06193	1.06625	1.08118	1.07361	1.06292	1.09152	1.1011	1.10394	1.10746	1.0815	1.11417	1.11301	1.09804	1.07701	1.09858	1.06941	1.06255	1.02068
12004	1.1329	1.0672	1.06716	1.08213	1.07787	1.07009	1.08726	1.10063	1.10743	1.10554	1.08404	1.11822	1.11692	1.09149	1.07371	1.09557	1.06765	1.06317	1.02312
14004	1.13048	1.06393	1.07001	1.08511	1.07577	1.06355	1.09146	1.10423	1.1035	1.10708	1.08731	1.11353	1.11401	1.09606	1.0789	1.09891	1.07055	1.06565	1.03025
16004	1.12932	1.06121	1.06736	1.08846	1.07684	1.06658	1.08592	1.10276	1.10314	1.10343	1.08609	1.11698	1.11721	1.09332	1.07699	1.09875	1.06917	1.06278	1.02339
18004	1.12709	1.06847	1.06912	1.08115	1.0746	1.06529	1.08738	1.10525	1.10419	1.10665	1.0864	1.1158	1.11784	1.09262	1.07304	1.09721	1.06719	1.05706	1.02385
20004	1.12658	1.06373	1.06542	1.08215	1.0732	1.06443	1.09104	1.10353	1.10494	1.09986	1.08164	1.11231	1.11039	1.09638	1.07228	1.09554	1.0641	1.06311	1.02398
22004	1.12788	1.05979	1.06903	1.07704	1.07553	1.06691	1.08584	1.10247	1.10451	1.10506	1.0866	1.11368	1.11618	1.09582	1.07026	1.10028	1.0687	1.06548	1.02314
24004	1.12859	1.0625	1.0655	1.08454	1.07689	1.06561	1.0836	1.10217	1.10493	1.10761	1.08666	1.12099	1.11163	1.09126	1.07808	1.09766	1.06731	1.0645	1.02413
26004	1.1329	1.06318	1.06661	1.08959	1.08013	1.07126	1.08837	1.10517	1.10416	1.10443	1.08151	1.11536	1.11455	1.09494	1.07305	1.09974	1.06548	1.06061	1.02703
28004	1.13208	1.06426	1.06789	1.08485	1.07387	1.06739	1.08571	1.1023	1.10516	1.10571	1.07997	1.11954	1.11197	1.09077	1.07179	1.10193	1.06536	1.0618	1.0236
30004	1.12863	1.06389	1.06649	1.08461	1.06997	1.06843	1.08932	1.10005	1.10202	1.10671	1.08411	1.12405	1.11462	1.09803	1.07457	1.10018	1.06602	1.06812	1.02486
32004	1.12905	1.0661	1.06343	1.08347	1.07381	1.06911	1.08833	1.09967	1.10631	1.1089	1.08255	1.11539	1.11539	1.09739	1.07363	1.10415	1.06816	1.06488	1.02733
34004	1.13341	1.06693	1.0676	1.08674	1.07869	1.06913	1.08532	1.09876	1.10483	1.10886	1.0816	1.11554	1.11034	1.09687	1.07889	1.09759	1.06638	1.0625	1.0215
36004	1.13307	1.06412	1.06659	1.08607	1.07886	1.06727	1.08859	1.10488	1.10516	1.10536	1.08263	1.11641	1.11739	1.09425	1.07285	1.09984	1.06746	1.06306	1.02863
38004	1.12925	1.06313	1.07234	1.08054	1.07784	1.06625	1.08833	1.10311	1.10652	1.10846	1.08559	1.11192	1.12025	1.09433	1.07559	1.09963	1.06854	1.06454	1.02625
40004	1.12873	1.06706	1.0656	1.08289	1.07395	1.06746	1.0827	1.10422	1.10392	1.10291	1.08501	1.1189	1.11713	1.09717	1.07308	1.09825	1.06445	1.0579	1.02488
42004	1.12693	1.06502	1.06473	1.08236	1.07371	1.06436	1.08453	1.0979	1.10492	1.10602	1.08423	1.11624	1.11667	1.09524	1.07376	1.09778	1.06647	1.06541	1.02591
44004	1.12604	1.06313	1.06237	1.08252	1.06957	1.06847	1.08881	1.10233	1.09985	1.10724	1.08387	1.11528	1.11286	1.09301	1.07507	1.09852	1.06568	1.0615	1.02371
46004	1.12239	1.06251	1.06575	1.08306	1.07081	1.07166	1.08848	1.10215	1.10418	1.10305	1.08441	1.11626	1.11181	1.09303	1.06927	1.09631	1.06555	1.06209	1.02231
48004	1.12627	1.06315	1.068	1.07918	1.07541	1.07175	1.09011	1.10236	1.10131	1.10327	1.08551	1.11751	1.11239	1.09725	1.07622	1.10458	1.0706	1.0644	1.02638
50004	1.12771	1.06524	1.06488	1.08472	1.07171	1.07043	1.086	1.10037	1.10504	1.10631	1.08652	1.1144	1.11113	1.0939	1.07329	1.09797	1.06402	1.06614	1.02564
52004	1.12756	1.06617	1.06772	1.08438	1.07299	1.07508	1.08571	1.09926	1.09971	1.10787	1.08112	1.11557	1.11665	1.09537	1.06965	1.09912	1.06703	1.06525	1.02237
54004	1.12725	1.06672	1.06455	1.08695	1.07425	1.07151	1.08664	1.10523	1.1014	1.10326	1.08298	1.11833	1.11863	1.09466	1.07424	1.10025	1.0684	1.06136	1.0271
56004	1.12385	1.0656	1.06788	1.08397	1.07573	1.07261	1.08697	1.10396	1.1003	1.1094	1.0853	1.11824	1.11191	1.09152	1.07047	1.09921	1.0723	1.06478	1.02377
58004	1.12699	1.0597	1.06575	1.08525	1.07404	1.06875	1.08482	1.10442	1.10114	1.1059	1.0834	1.11252	1.11394	1.095	1.07287	1.09807	1.06552	1.06088	1.02061
60004	1.12309	1.0659	1.06543	1.08101	1.07028	1.07235	1.08563	1.09903	1.09843	1.10381	1.08036	1.11411	1.1167	1.0917	1.07306	1.10265	1.06203	1.06051	1.02222
62004	1.13026	1.06459	1.06888	1.08406	1.0746	1.07504	1.08664	1.10054	1.10102	1.10575	1.08647	1.11937	1.11584	1.09337	1.07519	1.10523	1.0691	1.06561	1.02423
64004	1.12772	1.06613	1.06778	1.07884	1.0714	1.07522	1.08609	1.10075	1.0986	1.1019	1.08209	1.11936	1.11314	1.08726	1.07599	1.10032	1.06482	1.06488	1.02473
66004	1.12957	1.0645	1.06582	1.08041	1.07626	1.06778	1.08328	1.10421	1.10097	1.10239	1.0824	1.11602	1.11931	1.09104	1.07587	1.09839	1.06341	1.06359	1.02397
68004	1.12402	1.0676	1.06396	1.08526	1.06986	1.07058	1.08463	1.10372	1.09964	1.09875	1.08066	1.11157	1.10999	1.09213	1.07272	1.1013	1.06809	1.06308	1.02556
70004	1.13044	1.06324	1.0681	1.08574	1.07053	1.07159	1.0865	1.1038	1.1049	1.10565	1.08342	1.11933	1.1126	1.09514	1.07771	1.10236	1.0639	1.06332	1.02602
72004	1.12922	1.06466	1.06809	1.08448	1.07609	1.07521	1.08675	1.10729	1.10033	1.10576	1.08476	1.12171	1.11354	1.0982	1.07509	1.1085	1.06741	1.06842	1.02522
74004	1.12761	1.06309	1.067	1.08459	1.07116	1.06955	1.08688	1.10265	1.10182	1.10242	1.08774	1.1165	1.11486	1.09389	1.07755	1.10252	1.06737	1.06471	1.02339
76004	1.127	1.06035	1.06436	1.08281	1.07248	1.07622	1.08125	1.1054	1.10192	1.10189	1.0844	1.11504	1.11738	1.09618	1.0754	1.10252	1.06526	1.06496	1.02457
78004	1.12838	1.06187	1.06912	1.08525	1.06517	1.07354	1.08472	1.10249	1.09888	1.10262	1.07942	1.1133	1.11147	1.08989	1.07428	1.10164	1.0631	1.06314	1.02093
80004	1.12537	1.06108	1.06714	1.08343	1.074	1.07169	1.08414	1.1063	1.10582	1.10676	1.08357	1.11528	1.11411	1.09278	1.07852	1.09669	1.06747	1.0631	1.02555
82004	1.12599	1.06484	1.06923	1.07983	1.07448	1.07144	1.08365	1.10087	1.09907	1.10067	1.08394	1.11193	1.11639	1.09402	1.07272	1.10453	1.06425	1.05909	1.02179
84004	1.12683	1.06563	1.06794	1.08149	1.07237	1.07894	1.08478	1.10277	1.10403	1.09915	1.08245	1.11719	1.11864	1.09066	1.07481	1.10343	1.07044	1.06613	1.02535
86004	1.12426	1.06712	1.0621	1.07792	1.07271	1.07462	1.08289	1.09788	1.10006	1.10268	1.08217	1.11553	1.11207	1.09182	1.07304	1.10372	1.06755	1.06372	1.02055
88004	1.12478	1.0614	1.06321	1.07807	1.07412	1.07529	1.0858	1.10393	1.09996	1.10598	1.08436	1.11714	1.11618	1.09235	1.07396	1.1008	1.06534	1.0609	1.02181
90004	1.12486	1.06529	1.06686	1.08131	1.07159	1.0735	1.08276	1.09946	1.09999	1.10272	1.08869	1.117	1.11487	1.09275	1.0762	1.10431	1.06855	1.06441	1.01789
92004	1.12263	1.06366	1.06584	1.07879	1.07505	1.07846	1.08477	1.10422	1.09603	1.10368	1.08321	1.11813	1.11851	1.09505	1.07742	1.10398	1.07115	1.06065	1.02497
94004	1.12562	1.06551	1.06298	1.07834	1.07255	1.07507	1.08387	1.10241	1.10047	1.09811	1.08921	1.11807	1.11685	1.08598	1.07287	1.10562	1.06593	1.06348	1.02358
96004	1.12152	1.06497	1.06938	1.08301	1.07084	1.07426	1.0801	1.1023	1.09553	1.1046	1.08472	1.11792	1.11665	1.08673	1.07794	1.10367	1.0674	1.065	1.02113
98004	1.12145	1.06559	1.06412	1.07848	1.07028	1.07324	1.08681	1.10192	1.09724	1.10302	1.07963	1.1156	1.11345	1.08781	1.07186	1.10118	1.06401	1.06542	1.02543
100004	1.12876	1.06302	1.06676	1.07939	1.07129	1.07568	1.08693	1.1021	1.09976	1.10125	1.08128	1.11848	1.11654	1.08961	1.07526	1.1047	1.06886	1.06877	1.02
102004	1.12551	1.06355	1.06065	1.08185	1.0735	1.07752	1.08739	1.10072	1.09508	1.10269	1.08614	1.11794	1.11763	1.09432	1.07629	1.10735	1.06906	1.06481	1.02459
104004	1.13285	1.06137	1.06696	1.08304	1.07393	1.07535	1.08439	1.09766	1.09702	1.10829	1.08806	1.11534	1.12275	1.09254	1.07645	1.10517	1.07067	1.06687	1.02462
106004	1.12833	1.06336	1.06576	1.08205	1.0738	1.07888	1.09129	1.10036	1.0947	1.10846	1.08689	1.11569	1.11333	1.094	1.07422	1.10847	1.07057	1.06545	1.02342
108004	1.12794	1.06545	1.06851	1.08309	1.07336	1.07728	1.08753	1.10398	1.09633	1.10333	1.08845	1.11507	1.12154	1.09326	1.07443	1.10968	1.06732	1.06639	1.02205
110004	1.13167	1.06265	1.07046	1.08451	1.07341	1.07883	1.0865	1.10418	1.0956	1.10314	1.08638	1.11293	1.11801	1.09293	1.0752	1.111	1.07367	1.06634	1.0247
112004	1.13121	1.06437	1.06563	1.08493	1.07273	1.07686	1.0837	1.1045	1.09665	1.10432	1.089	1.11538	1.12371	1.08973	1.07263	1.10797	1.06743	1.06319	1.02236
114004	1.12481	1.06224	1.06308	1.07958	1.06785	1.07768	1.083	1.09913	1.0981	1.10568	1.08366	1.11944	1.11777	1.0933	1.08035	1.09975	1.06692	1.06636	1.02034
116004	1.13047	1.06549	1.06628	1.08047	1.07642	1.08435	1.08644	1.10261	1.097	1.10736	1.08752	1.11736	1.11534	1.09301	1.07568	1.10452	1.06858	1.0631	1.02338
118004	1.12703	1.06246	1.06271	1.07669	1.07721	1.07957	1.08616	1.10143	1.09902	1.10477	1.08469	1.11669	1.12075	1.0915	1.07462	1.10468	1.0679	1.06	1.02294
120004	1.12465	1.06573	1.06402	1.08281	1.07037	1.07952	1.08784	1.10288	1.09893	1.10579	1.08745	1.11803	1.11805	1.08882	1.07628	1.10717	1.0693	1.06507	1.02147
122004	1.12342	1.06503	1.06623	1.07914	1.07067	1.08585	1.08627	1.10003	1.09556	1.10279	1.08636	1.11998	1.11419	1.08925	1.07131	1.10582	1.06988	1.06379	1.02378
124004	1.12439	1.06478	1.06865	1.07988	1.07308	1.07943	1.08525	1.10127	1.09467	1.10393	1.08406	1.11739	1.11695	1.08875	1.07338	1.10167	1.06379	1.06373	1.02289
126004	1.12227	1.06096	1.06428	1.07964	1.07001	1.08302	1.08076	1.10053	1.08566	1.10225	1.08459	1.1152	1.11583	1.08762	1.07289	1.09805	1.06417	1.05942	1.02121
128004	1.12209	1.06173	1.06447	1.08004	1.07448	1.08368	1.08152	1.10281	1.09377	1.10473	1.08474	1.1168	1.11556	1.09104	1.07072	1.09989	1.06259	1.06218	1.02199
130004	1.12303	1.06623	1.06611	1.07944	1.07084	1.08298	1.08599	1.10263	1.09528	1.10244	1.08717	1.11621	1.11601	1.09169	1.07111	1.10522	1.06755	1.07029	1.01929
132004	1.12877	1.06544	1.06644	1.08295	1.0794	1.08249	1.08545	1.09985	1.09419	1.10391	1.0879	1.11631	1.11833	1.09366	1.074	1.1029	1.06529	1.06084	1.02502
134004	1.12484	1.06355	1.06904	1.08252	1.07558	1.08489	1.08686	1.09928	1.09641	1.10365	1.08702	1.11733	1.11475	1.09038	1.07205	1.10279	1.06688	1.06244	1.02446
136004	1.12694	1.06369	1.06643	1.07905	1.07595	1.0903	1.08506	1.10132	1.09466	1.10241	1.08397	1.11376	1.11363	1.08934	1.07546	1.10182	1.06563	1.06107	1.02267
138004	1.12472	1.06697	1.07447	1.08609	1.07822	1.08769	1.08684	1.10299	1.08894	1.10419	1.08787	1.11877	1.11198	1.08814	1.07893	1.1026	1.06842	1.06477	1.02325
140004	1.12412	1.06763	1.07194	1.08135	1.07194	1.08944	1.08807	1.10401	1.09258	1.10678	1.08514	1.11918	1.11814	1.09207	1.07646	1.10202	1.06039	1.06416	1.02234
142004	1.1285	1.06701	1.06675	1.08371	1.07336	1.0929	1.08429	1.10201	1.09341	1.1043	1.08839	1.11848	1.12076	1.08936	1.07487	1.09958	1.06462	1.06157	1.02059
144004	1.12802	1.06915	1.06903	1.09348	1.07746	1.09608	1.08779	1.10601	1.09224	1.10632	1.09301	1.12004	1.11757	1.08858	1.07354	1.10641	1.0666	1.06192	1.02491
146004	1.12535	1.06616	1.06975	1.08506	1.07814	1.09894	1.08927	1.10495	1.09218	1.10599	1.09125	1.11974	1.11551	1.09281	1.07689	1.09921	1.06305	1.06224	1.02561
148004	1.12867	1.06296	1.06891	1.08753	1.07816	1.10216	1.08642	1.10411	1.09656	1.10613	1.09228	1.12356	1.11872	1.09209	1.07839	1.1057	1.06127	1.06048	1.01833
150004	1.12769	1.0722	1.07194	1.092	1.07674	1.10097	1.08459	1.09852	1.09279	1.10654	1.09077	1.11899	1.11942	1.09123	1.07846	1.10278	1.06636	1.06621	1.02443
152004	1.1287	1.07151	1.07055	1.09327	1.07534	1.10224	1.09045	1.10403	1.09275	1.11112	1.09228	1.11979	1.11902	1.08869	1.08035	1.10483	1.06398	1.06488	1.01936
154004	1.12618	1.07381	1.07542	1.09212	1.07956	1.10184	1.0878	1.10299	1.09429	1.10867	1.09242	1.12358	1.1176	1.09105	1.07551	1.10194	1.06375	1.06243	1.02431
156004	1.13337	1.07154	1.07498	1.09335	1.07788	1.1047	1.08845	1.1068	1.09406	1.10717	1.09908	1.12647	1.11836	1.08893	1.07436	1.10454	1.06314	1.06715	1.02516
158004	1.12456	1.07325	1.07612	1.09274	1.07716	1.1137	1.08966	1.10245	1.09125	1.11075	1.09798	1.12095	1.11999	1.09234	1.07721	1.10823	1.06749	1.06623	1.02375
160004	1.13052	1.07418	1.0736	1.09824	1.08046	1.10762	1.09247	1.10254	1.09583	1.11066	1.09756	1.12666	1.11947	1.09462	1.07836	1.10368	1.06584	1.06948	1.02438
162004	1.13214	1.07517	1.07645	1.09501	1.07784	1.11444	1.09199	1.10208	1.0953	1.115	1.09634	1.12955	1.12673	1.09419	1.08125	1.10681	1.06363	1.06831	1.02566
164004	1.13056	1.07999	1.07426	1.09801	1.08018	1.11534	1.09125	1.10402	1.09329	1.11984	1.09776	1.12925	1.12578	1.09868	1.08431	1.10506	1.06612	1.06602	1.02408
166004	1.13341	1.07716	1.07692	1.097	1.07682	1.12197	1.09402	1.10206	1.09973	1.12154	1.09475	1.13064	1.12475	1.10034	1.08382	1.1096	1.06382	1.0609	1.02506
168004	1.13501	1.07554	1.08136	1.10405	1.07985	1.11713	1.09483	1.10296	1.09295	1.12138	1.09572	1.12599	1.1315	1.09886	1.08296	1.10466	1.06707	1.06881	1.02669
170004	1.13481	1.07971	1.0788	1.09866	1.08054	1.12321	1.09098	1.10236	1.08915	1.11922	1.1003	1.12788	1.12871	1.09747	1.08127	1.10569	1.06747	1.06692	1.02732
172004	1.13321	1.07703	1.08183	1.10418	1.07887	1.11844	1.09364	1.10223	1.09226	1.1227	1.09554	1.12814	1.12646	1.09451	1.08499	1.10268	1.06307	1.06686	1.02219
174004	1.13677	1.08115	1.08301	1.10261	1.07866	1.12262	1.09122	1.10552	1.09108	1.12438	1.09924	1.12747	1.13264	1.09848	1.08345	1.1071	1.06263	1.06444	1.01868
176004	1.13554	1.08055	1.0843	1.10067	1.08166	1.12091	1.09666	1.10566	1.09215	1.12106	1.10351	1.13364	1.12807	1.09956	1.08231	1.10311	1.0662	1.06756	1.02097
178004	1.13212	1.0822	1.08017	1.11013	1.08195	1.12354	1.09609	1.10879	1.0931	1.12438	1.10228	1.12892	1.13334	1.10315	1.08673	1.10972	1.06795	1.06808	1.02649
180004	1.13649	1.08336	1.08285	1.10312	1.0839	1.13053	1.09792	1.10488	1.09124	1.12709	1.098	1.13183	1.13567	1.10382	1.08348	1.10451	1.0689	1.06646	1.02504
182004	1.1369	1.08011	1.07981	1.10298	1.0815	1.12431	1.09802	1.10747	1.08967	1.12632	1.09762	1.1326	1.1352	1.10145	1.08635	1.10463	1.0641	1.06505	1.01888
184004	1.13409	1.08289	1.0797	1.1023	1.08049	1.13047	1.09786	1.10956	1.09096	1.11547	1.09876	1.12847	1.1399	1.10623	1.08318	1.10723	1.06511	1.06749	1.0216
186004	1.13262	1.08503	1.08442	1.10752	1.08106	1.13009	1.09764	1.10883	1.09168	1.12489	1.10066	1.12892	1.13814	1.10324	1.08455	1.10078	1.06567	1.06394	1.02623
188004	1.13562	1.08584	1.08528	1.1129	1.08151	1.1323	1.09866	1.10904	1.09287	1.13046	1.098	1.13482	1.13522	1.10824	1.08328	1.10902	1.07229	1.07182	1.02197
190004	1.13596	1.08984	1.08239	1.11493	1.08626	1.1312	1.09624	1.10932	1.09419	1.13112	1.10177	1.13342	1.14322	1.10778	1.08614	1.10589	1.07105	1.07005	1.02225
192004	1.14188	1.08964	1.08921	1.10889	1.08374	1.13815	1.09993	1.10476	1.09819	1.1333	1.09965	1.13592	1.1373	1.10878	1.08847	1.11015	1.0659	1.0653	1.02553
194004	1.13874	1.09176	1.08631	1.11048	1.08374	1.13192	1.10337	1.10487	1.09023	1.13085	1.10073	1.13787	1.1427	1.10607	1.08581	1.10686	1.07077	1.06904	1.02236
196004	1.13713	1.08647	1.08787	1.11602	1.08311	1.13517	1.10039	1.10935	1.09582	1.12973	1.10121	1.13888	1.13835	1.10755	1.0895	1.10912	1.06975	1.06982	1.02481
198004	1.14167	1.09168	1.08843	1.11051	1.08803	1.13987	1.10406	1.11064	1.09987	1.12894	1.10526	1.13977	1.14331	1.11226	1.09165	1.11311	1.06909	1.0728	1.02733
200004	1.13625	1.09081	1.08745	1.10741	1.0802	1.13933	1.0982	1.1049	1.0907	1.13202	1.10529	1.1347	1.14768	1.10972	1.08784	1.11084	1.07045	1.07023	1.0227
202004	1.14014	1.09113	1.0817	1.11261	1.08273	1.13635	1.10206	1.1105	1.09422	1.12809	1.10389	1.1365	1.14824	1.1084	1.09396	1.11369	1.07056	1.07164	1.01725
204004	1.13838	1.09294	1.08439	1.10959	1.08782	1.14049	1.10344	1.11119	1.09668	1.13062	1.10898	1.13608	1.14772	1.11052	1.09371	1.11543	1.06768	1.07017	1.02469
206004	1.13996	1.09295	1.08824	1.11737	1.08338	1.13814	1.10248	1.109	1.09393	1.13066	1.1077	1.13711	1.14661	1.11033	1.09123	1.11192	1.07145	1.07349	1.02551
208004	1.13684	1.09097	1.09187	1.11198	1.08297	1.13722	1.10395	1.11127	1.09493	1.12854	1.10539	1.13725	1.14968	1.11297	1.08952	1.10871	1.07057	1.0731	1.0241
210004	1.14256	1.09333	1.08608	1.11651	1.0819	1.13874	1.10098	1.11153	1.09973	1.1323	1.10343	1.13884	1.14879	1.11428	1.0906	1.11559	1.0681	1.07042	1.02517
212004	1.14593	1.09471	1.08758	1.10958	1.08432	1.14216	1.10448	1.11462	1.09212	1.12919	1.10396	1.14406	1.15001	1.11781	1.09631	1.11097	1.06851	1.07484	1.01933
214004	1.1445	1.09053	1.08834	1.11201	1.08304	1.13749	1.10673	1.11158	1.09358	1.13087	1.10709	1.14586	1.1522	1.11635	1.0913	1.11753	1.07379	1.07026	1.02697
216004	1.14269	1.09206	1.08613	1.11216	1.08334	1.13797	1.10464	1.108	1.09443	1.13087	1.10552	1.14857	1.15188	1.11451	1.09159	1.1134	1.06715	1.07271	1.02061
218004	1.13971	1.09386	1.08436	1.11232	1.08476	1.13995	1.10111	1.10841	1.09363	1.13232	1.10759	1.14444	1.15457	1.11616	1.09327	1.11661	1.06668	1.06902	1.02316
220004	1.14287	1.09261	1.08243	1.11018	1.07948	1.14045	1.10927	1.11538	1.0923	1.13851	1.11024	1.15122	1.15134	1.11328	1.09525	1.11338	1.07153	1.06973	1.02472
222004	1.1438	1.09725	1.086	1.11291	1.08788	1.13637	1.11098	1.11741	1.09904	1.1388	1.11014	1.15058	1.15323	1.11711	1.09221	1.11727	1.06969	1.07289	1.0248
224004	1.14226	1.09571	1.08842	1.11348	1.08345	1.13821	1.10756	1.10725	1.09705	1.13588	1.11137	1.15075	1.15026	1.11852	1.09398	1.11174	1.07183	1.07799	1.0226
226004	1.14764	1.1023	1.09152	1.11612	1.08631	1.14891	1.10871	1.1172	1.09692	1.13717	1.1124	1.15369	1.15136	1.11733	1.09606	1.12044	1.068	1.07216	1.03065
228004	1.14531	1.09738	1.08513	1.11154	1.08634	1.1479	1.10294	1.11213	1.09626	1.14163	1.11091	1.14615	1.15031	1.11439	1.09331	1.11619	1.07013	1.07325	1.0222
230004	1.145	1.09565	1.08976	1.11802	1.084	1.14363	1.10924	1.11555	1.09196	1.14152	1.11398	1.15164	1.15001	1.11896	1.09902	1.11558	1.07317	1.07603	1.02646
232004	1.14553	1.09362	1.09085	1.11376	1.08404	1.1436	1.10484	1.10975	1.09486	1.13994	1.11467	1.14582	1.14807	1.11876	1.0966	1.11524	1.07402	1.07378	1.02554
234004	1.14338	1.09902	1.08551	1.11419	1.08743	1.14741	1.10698	1.11209	1.10017	1.1418	1.11859	1.15138	1.15486	1.11889	1.09488	1.11541	1.07178	1.07218	1.02767
236004	1.14216	1.10078	1.08735	1.11618	1.08172	1.1459	1.10571	1.11553	1.09858	1.14199	1.11142	1.14092	1.15453	1.11799	1.08974	1.11739	1.07002	1.07378	1.02311
238004	1.14557	1.09573	1.094	1.11465	1.0825	1.14786	1.10636	1.11301	1.09904	1.1428	1.11487	1.15004	1.15456	1.12158	1.095	1.11355	1.06903	1.0708	1.02726
240004	1.13971	1.09594	1.08865	1.11306	1.07965	1.14413	1.10354	1.11316	1.09843	1.13974	1.11207	1.14645	1.15786	1.11803	1.09148	1.11693	1.07371	1.07496	1.02303
242004	1.1454	1.09867	1.08792	1.11455	1.07871	1.14972	1.10457	1.11089	1.09775	1.13823	1.11219	1.14575	1.14934	1.11822	1.09052	1.10995	1.07072	1.07518	1.02433
244004	1.14164	1.10238	1.08907	1.11484	1.08268	1.14561	1.10855	1.11448	1.09342	1.14118	1.1154	1.15334	1.15772	1.1201	1.09391	1.11512	1.07241	1.07464	1.02451
246004	1.1454	1.09974	1.08943	1.11652	1.07956	1.15037	1.1103	1.1109	1.09799	1.14158	1.11658	1.14845	1.15178	1.12102	1.09551	1.11179	1.06898	1.07103	1.02708
248004	1.14863	1.10712	1.09079	1.11697	1.08102	1.14333	1.11185	1.11291	1.09591	1.14425	1.11791	1.15133	1.15943	1.1199	1.09614	1.10982	1.07727	1.07337	1.03408
250004	1.14717	1.10083	1.0907	1.11826	1.08129	1.14849	1.10725	1.11184	1.09762	1.14148	1.11323	1.1511	1.16226	1.1237	1.09856	1.11691	1.07064	1.07735	1.02085
252004	1.14995	1.10195	1.08755	1.11763	1.08006	1.14768	1.11076	1.11512	1.09671	1.14285	1.11443	1.14981	1.15397	1.12249	1.09478	1.11397	1.07149	1.07345	1.02788
254004	1.14639	1.10239	1.0936	1.11989	1.08345	1.15057	1.10682	1.11901	1.0945	1.14518	1.11873	1.1505	1.1585	1.12254	1.09791	1.11243	1.07283	1.0751	1.02822
256004	1.14606	1.09986	1.08934	1.11781	1.08338	1.14628	1.10203	1.11158	1.09731	1.14445	1.11505	1.14872	1.15932	1.12346	1.09478	1.11091	1.07323	1.07787	1.02264
258004	1.14374	1.10234	1.09139	1.11956	1.08454	1.15345	1.10656	1.11839	1.09566	1.14239	1.11649	1.15224	1.15776	1.12461	1.09336	1.11432	1.07809	1.081	1.02886
260004	1.14876	1.10453	1.09489	1.12068	1.08159	1.1518	1.10787	1.1205	1.09434	1.14451	1.1118	1.15046	1.16108	1.12362	1.09656	1.11142	1.0777	1.0765	1.0278
262004	1.1487	1.10325	1.09203	1.11974	1.0859	1.1485	1.11057	1.12029	1.09475	1.14206	1.11837	1.15242	1.15782	1.12635	1.09071	1.11381	1.07311	1.07336	1.02461
264004	1.15062	1.1018	1.09342	1.12229	1.08436	1.15146	1.11047	1.1203	1.09927	1.14273	1.11497	1.1557	1.161	1.12497	1.09825	1.11186	1.06847	1.08234	1.02334
266004	1.15019	1.10646	1.09401	1.12393	1.08391	1.14926	1.11705	1.12116	1.0971	1.14528	1.11055	1.15374	1.16318	1.12561	1.09742	1.11258	1.07471	1.07157	1.0239
268004	1.15072	1.10534	1.09291	1.12478	1.08324	1.15414	1.11439	1.13495	1.10364	1.1483	1.11962	1.15579	1.16946	1.13166	1.09902	1.11903	1.07469	1.07918	1.02753
270004	1.1526	1.10768	1.09378	1.12416	1.08502	1.15163	1.11852	1.23277	1.10624	1.15389	1.11964	1.15721	1.17344	1.1527	1.09735	1.11755	1.0759	1.0768	1.02704
272004	1.15063	1.10552	1.09139	1.11867	1.08487	1.15276	1.11993	1.32684	1.11893	1.15569	1.11972	1.16189	1.19512	1.18788	1.10176	1.11925	1.07491	1.07671	1.02883
274004	1.15875	1.10597	1.0919	1.11964	1.08448	1.15595	1.12387	1.33695	1.1361	1.15846	1.11794	1.16911	1.22143	1.24162	1.11125	1.11883	1.07696	1.07993	1.03136
276004	1.16376	1.11006	1.1008	1.12326	1.08379	1.15747	1.12918	1.33293	1.19057	1.17093	1.12317	1.18343	1.25391	1.27342	1.11319	1.11936	1.07254	1.07981	1.03106
278004	1.17247	1.11025	1.10102	1.12774	1.08327	1.15486	1.13585	1.32591	1.20958	1.17886	1.12887	1.18764	1.28513	1.28311	1.11773	1.11773	1.0773	1.0824	1.03318
280004	1.18725	1.11029	1.10314	1.12694	1.08739	1.15762	1.1343	1.32406	1.21892	1.18473	1.12536	1.1965	1.29355	1.2753	1.11691	1.12356	1.07838	1.0827	1.03242
282004	1.19979	1.11207	1.10943	1.12952	1.08757	1.15836	1.13903	1.31908	1.21722	1.18843	1.13246	1.20946	1.30459	1.27038	1.12465	1.12166	1.07703	1.09278	1.03389
284004	1.2293	1.11165	1.11686	1.13283	1.09192	1.16692	1.14244	1.31381	1.21087	1.19089	1.13109	1.23258	1.30843	1.26923	1.12705	1.12953	1.07721	1.10047	1.03848
286004	1.27474	1.11231	1.12992	1.13564	1.08952	1.16876	1.14057	1.30881	1.2066	1.19262	1.13385	1.24368	1.30016	1.26148	1.13272	1.12367	1.07763	1.11223	1.03409
288004	1.31991	1.11629	1.14358	1.1391	1.09173	1.1714	1.13949	1.2931	1.20151	1.18809	1.13325	1.25838	1.29339	1.25475	1.13194	1.126	1.08013	1.13617	1.03656
290004	1.35216	1.12085	1.17489	1.14396	1.09997	1.17591	1.14721	1.28589	1.1957	1.1908	1.1411	1.27094	1.28908	1.24901	1.13465	1.12849	1.08566	1.18634	1.03239
292004	1.36159	1.11918	1.18922	1.14117	1.09558	1.16887	1.14375	1.2706	1.18699	1.18184	1.14169	1.27272	1.27925	1.24095	1.12546	1.12994	1.08166	1.22629	1.03305
294004	1.36083	1.12111	1.19909	1.14856	1.09577	1.17481	1.13829	1.25755	1.18236	1.18236	1.14056	1.26706	1.26959	1.22614	1.12804	1.13247	1.08571	1.24102	1.03134
296004	1.34518	1.11467	1.19385	1.14597	1.09262	1.17567	1.13542	1.24632	1.16973	1.17111	1.13922	1.26142	1.25869	1.22336	1.12414	1.12972	1.08261	1.23129	1.03548
298004	1.33489	1.12014	1.19054	1.1479	1.0918	1.17828	1.13661	1.23092	1.16384	1.1774	1.13982	1.26232	1.24737	1.2108	1.13498	1.12749	1.08266	1.22878	1.0334
300004	1.30794	1.11881	1.18427	1.13928	1.09488	1.17536	1.13295	1.21628	1.15374	1.17248	1.13768	1.2525	1.24213	1.1986	1.12626	1.13154	1.08361	1.21	1.02839
302004	1.28408	1.11705	1.17743	1.13938	1.08842	1.17731	1.13475	1.21109	1.14543	1.17227	1.13393	1.24712	1.23462	1.19419	1.12199	1.12595	1.08134	1.20124	1.03332
304004	1.26193	1.11776	1.16623	1.1405	1.09683	1.17464	1.13852	1.20375	1.14054	1.16715	1.13645	1.2409	1.22567	1.1891	1.11801	1.12796	1.08139	1.18639	1.02935
306004	1.24414	1.11059	1.1474	1.13772	1.09095	1.16775	1.13281	1.19369	1.13565	1.15621	1.13231	1.23348	1.21887	1.17663	1.12117	1.12661	1.0857	1.16735	1.03133
308004	1.23498	1.11667	1.13825	1.13709	1.09594	1.16825	1.1308	1.18106	1.13329	1.16307	1.13721	1.22842	1.21437	1.17563	1.11624	1.12542	1.08141	1.15689	1.02658
310004	1.21469	1.11013	1.13821	1.12852	1.08943	1.16629	1.12324	1.1778	1.12398	1.15462	1.13287	1.21918	1.20325	1.17084	1.1129	1.11968	1.07654	1.14102	1.02871
312004	1.20631	1.10994	1.13289	1.12853	1.09219	1.16429	1.1272	1.17986	1.12397	1.15606	1.12629	1.21327	1.19864	1.15988	1.10924	1.12631	1.07875	1.13299	1.02796
314004	1.19631	1.10593	1.12824	1.12845	1.0904	1.16698	1.1262	1.18114	1.1203	1.15237	1.13123	1.20971	1.1988	1.15641	1.10816	1.11849	1.0768	1.12699	1.02834
316004	1.19188	1.10756	1.1225	1.12732	1.09315	1.1661	1.11793	1.18372	1.12548	1.15513	1.13323	1.20935	1.19761	1.15845	1.10979	1.12711	1.08254	1.12095	1.02847
318004	1.18219	1.11352	1.12785	1.12827	1.09103	1.16867	1.12754	1.21255	1.12373	1.15536	1.12889	1.20594	1.19461	1.15666	1.11261	1.12137	1.07948	1.11606	1.0296
320004	1.17283	1.11152	1.12644	1.13285	1.09254	1.17079	1.12706	1.23633	1.12202	1.15708	1.1322	1.19929	1.19315	1.15935	1.11264	1.12863	1.08561	1.11315	1.03236
322004	1.17543	1.11286	1.12499	1.12974	1.08916	1.16481	1.13019	1.25003	1.12495	1.15278	1.12794	1.19604	1.19303	1.15854	1.10907	1.12392	1.08381	1.11431	1.02951
324004	1.16477	1.1074	1.12199	1.12828	1.09504	1.16769	1.12553	1.25286	1.11774	1.15252	1.12491	1.19133	1.18987	1.15363	1.10909	1.12654	1.08404	1.10986	1.03039
326004	1.16395	1.10697	1.12067	1.12801	1.09097	1.16643	1.12694	1.25136	1.11318	1.14963	1.13156	1.18993	1.18339	1.14941	1.10489	1.12326	1.0812	1.10553	1.02677
328004	1.16182	1.11189	1.11656	1.12569	1.08806	1.16601	1.11968	1.23454	1.11286	1.14488	1.12688	1.18394	1.18276	1.14071	1.10208	1.12311	1.07671	1.10016	1.02657
330004	1.16393	1.11115	1.11305	1.11847	1.08944	1.16476	1.12529	1.21502	1.11086	1.14721	1.13132	1.17809	1.17459	1.14061	1.10785	1.12192	1.08419	1.09748	1.02488
332004	1.16157	1.10953	1.11022	1.12468	1.09041	1.16603	1.12374	1.19619	1.1154	1.14946	1.13402	1.17436	1.17716	1.13982	1.0972	1.12364	1.07876	1.09492	1.02804
334004	1.15858	1.105	1.10718	1.12051	1.09319	1.16273	1.12621	1.17608	1.11148	1.14925	1.12445	1.17248	1.17461	1.1367	1.10213	1.11975	1.08042	1.0935	1.02941
336004	1.15808	1.10794	1.10408	1.12369	1.08876	1.15956	1.123	1.16277	1.10951	1.14823	1.12736	1.17035	1.17112	1.13373	1.10438	1.12494	1.08314	1.09234	1.02697
338004	1.15507	1.10879	1.09961	1.11598	1.08582	1.15945	1.12413	1.15193	1.10334	1.14376	1.1291	1.16633	1.17203	1.1253	1.09724	1.1183	1.07836	1.08673	1.02839
340004	1.15669	1.10746	1.10526	1.1194	1.08649	1.15792	1.12116	1.13881	1.1061	1.14923	1.12889	1.16713	1.17145	1.12904	1.09645	1.12113	1.08077	1.09132	1.02402
342004	1.15738	1.10797	1.09825	1.11596	1.08523	1.15617	1.12535	1.12922	1.10397	1.14553	1.12895	1.16476	1.17125	1.12334	1.09487	1.12252	1.07703	1.08435	1.02842
344004	1.1517	1.10483	1.09913	1.11047	1.08421	1.15424	1.11964	1.12631	1.10071	1.14722	1.12474	1.16259	1.1596	1.11885	1.09629	1.12112	1.07553	1.08103	1.02225
346004	1.15096	1.10588	1.1048	1.11288	1.09022	1.15622	1.11961	1.12191	1.10551	1.14539	1.12451	1.16173	1.16813	1.1178	1.10262	1.11692	1.08091	1.08715	1.02909
348004	1.15269	1.10714	1.09921	1.11621	1.08785	1.15949	1.12125	1.11937	1.10192	1.14697	1.1288	1.16163	1.16187	1.12162	1.09881	1.11952	1.08187	1.08505	1.02711
350004	1.14887	1.10264	1.09858	1.11348	1.08805	1.15552	1.11891	1.11915	1.10187	1.14376	1.1269	1.1611	1.16318	1.11823	1.09862	1.11841	1.08013	1.08208	1.02637
352004	1.14813	1.10296	1.0976	1.11569	1.09089	1.15623	1.1172	1.11703	1.10394	1.14073	1.12588	1.1603	1.16083	1.12183	1.09403	1.12132	1.07958	1.08035	1.0266
354004	1.14955	1.1086	1.0966	1.11254	1.09167	1.15642	1.1223	1.11938	1.10017	1.14566	1.13335	1.16314	1.16225	1.11846	1.09542	1.12211	1.08047	1.08598	1.0268
356004	1.14693	1.1045	1.0962	1.11581	1.09143	1.15283	1.12144	1.12068	1.10162	1.14397	1.127	1.15797	1.16215	1.11969	1.09884	1.12507	1.07813	1.08412	1.02324
358004	1.1529	1.10428	1.09817	1.11074	1.0829	1.15681	1.12158	1.11831	1.09941	1.14397	1.12581	1.15984	1.16203	1.11928	1.09804	1.11795	1.07957	1.08509	1.02211
360004	1.15563	1.10817	1.10029	1.11282	1.08625	1.15523	1.12275	1.11804	1.09869	1.14963	1.12916	1.16005	1.16647	1.11428	1.09615	1.11735	1.08071	1.08525	1.02413
362004	1.1518	1.10549	1.09816	1.1126	1.08605	1.16	1.11937	1.11435	1.10205	1.14564	1.12896	1.16168	1.15878	1.11756	1.09544	1.1232	1.08235	1.0831	1.02863
364004	1.15049	1.10053	1.09557	1.10895	1.08298	1.15056	1.11592	1.11269	1.09947	1.14547	1.12915	1.15857	1.15438	1.11294	1.09612	1.11752	1.07351	1.08238	1.02008
366004	1.15448	1.10421	1.10111	1.11414	1.08644	1.15807	1.12237	1.11734	1.10059	1.14763	1.12834	1.16286	1.15692	1.11413	1.10184	1.12038	1.0825	1.08715	1.03067
368004	1.15732	1.10773	1.09865	1.10992	1.08904	1.1558	1.12393	1.11308	1.10101	1.15003	1.12763	1.15961	1.15899	1.115	1.0991	1.12405	1.07828	1.084	1.02906
370004	1.15371	1.10368	1.09872	1.11085	1.0868	1.15244	1.12416	1.1139	1.09978	1.14946	1.12755	1.159	1.16171	1.11669	1.09763	1.12504	1.08314	1.08392	1.02508
372004	1.15156	1.10061	1.10335	1.11018	1.08375	1.15643	1.12674	1.10941	1.09974	1.15175	1.12325	1.1576	1.15997	1.10988	1.09949	1.12357	1.08102	1.08712	1.02596
374004	1.15512	1.10097	1.09966	1.10757	1.08638	1.15293	1.11582	1.11123	1.10017	1.15042	1.12662	1.15681	1.15977	1.11201	1.09861	1.1252	1.07965	1.08504	1.02484
376004	1.15831	1.10776	1.0996	1.11035	1.0888	1.15454	1.12319	1.11464	1.09802	1.14769	1.13008	1.15819	1.15824	1.11342	1.10239	1.12253	1.07955	1.08398	1.02682
378004	1.15297	1.10278	1.09538	1.10411	1.0838	1.14908	1.12255	1.11237	1.09873	1.14177	1.12634	1.15695	1.16043	1.11494	1.09669	1.12306	1.07799	1.08206	1.02432
380004	1.15722	1.10402	1.09619	1.10862	1.0845	1.1492	1.12698	1.10883	1.09756	1.14448	1.12524	1.15531	1.15669	1.11037	1.0961	1.11716	1.07752	1.08124	1.02492
382004	1.15157	1.10692	1.10076	1.10885	1.08977	1.1527	1.11992	1.11398	1.10106	1.15104	1.12287	1.15707	1.15688	1.11377	1.09617	1.12488	1.07556	1.08063	1.02473
384004	1.15526	1.10984	1.0978	1.10776	1.08722	1.15249	1.12396	1.11204	1.09969	1.14607	1.12489	1.15899	1.15867	1.11306	1.09534	1.12639	1.0818	1.08133	1.02254
386004	1.15338	1.10837	1.09759	1.11014	1.08801	1.15624	1.12287	1.11775	1.10039	1.14776	1.12542	1.15982	1.15347	1.10772	1.09653	1.12496	1.08824	1.08491	1.02391
388004	1.15173	1.10559	1.0978	1.10689	1.08782	1.15095	1.12139	1.10914	1.09872	1.14658	1.12442	1.15391	1.15601	1.11102	1.10001	1.12479	1.07902	1.08475	1.02795
390004	1.15225	1.10546	1.09646	1.10434	1.08575	1.15331	1.12109	1.1104	1.09681	1.14067	1.12683	1.15596	1.15734	1.11104	1.09671	1.12265	1.08202	1.08051	1.02171
392004	1.1621	1.10981	1.09461	1.10863	1.08885	1.15413	1.11921	1.11445	1.09495	1.14358	1.12534	1.15489	1.16019	1.10943	1.09606	1.13045	1.08526	1.08271	1.02681
394004	1.15834	1.10971	1.09204	1.10088	1.08783	1.15141	1.11833	1.10984	1.09859	1.14513	1.12855	1.15413	1.15861	1.11051	1.09673	1.12311	1.08333	1.08342	1.02305
396004	1.15592	1.10092	1.0929	1.10622	1.08771	1.15256	1.12133	1.11218	1.09782	1.13639	1.12192	1.1522	1.16073	1.10926	1.09805	1.12332	1.0809	1.08169	1.0229
398004	1.15815	1.10385	1.09265	1.10507	1.08708	1.15204	1.1209	1.10609	1.09815	1.13631	1.12541	1.15705	1.14916	1.11495	1.09808	1.12315	1.0824	1.086	1.02589
400004	1.15394	1.10119	1.09414	1.10409	1.09126	1.15424	1.12309	1.11202	1.09523	1.13402	1.11971	1.15509	1.15696	1.11098	1.09505	1.11733	1.08331	1.085	1.02841
402004	1.15442	1.10334	1.09748	1.09934	1.0907	1.15133	1.11998	1.1094	1.09272	1.13691	1.11723	1.15477	1.15232	1.1083	1.09085	1.11864	1.07767	1.08385	1.02649
404004	1.15632	1.1036	1.09504	1.09847	1.08704	1.14875	1.11856	1.1073	1.09361	1.13838	1.12198	1.15889	1.15331	1.11095	1.0983	1.12411	1.08011	1.08291	1.0219
406004	1.1547	1.10338	1.09429	1.10402	1.08775	1.14705	1.11808	1.11095	1.0974	1.13868	1.12031	1.1528	1.15218	1.11177	1.09539	1.11915	1.08067	1.08311	1.02862
408004	1.1542	1.10893	1.09509	1.10276	1.0859	1.1512	1.12445	1.11274	1.09484	1.14143	1.12302	1.15652	1.15948	1.11012	1.09863	1.12441	1.08419	1.08519	1.02341
410004	1.15207	1.10401	1.09759	1.09978	1.0901	1.15164	1.12471	1.11618	1.0987	1.14417	1.12148	1.15336	1.15647	1.1127	1.09536	1.12642	1.08087	1.08577	1.02493
412004	1.15814	1.10566	1.09541	1.09819	1.08616	1.1485	1.12827	1.1174	1.09823	1.13846	1.12523	1.15481	1.15868	1.11808	1.0976	1.12277	1.08624	1.08745	1.02891
414004	1.15793	1.10707	1.09644	1.1044	1.08782	1.15075	1.12228	1.11699	1.10375	1.13903	1.12207	1.15594	1.15688	1.11531	1.09705	1.12463	1.08511	1.08518	1.02737
416004	1.15568	1.10505	1.0965	1.10434	1.08944	1.14682	1.1227	1.11916	1.10012	1.14253	1.12347	1.16136	1.16177	1.12005	1.09638	1.12223	1.0805	1.08589	1.03144
418004	1.15519	1.10478	1.09535	1.10259	1.09056	1.15088	1.12827	1.11973	1.10296	1.1372	1.12249	1.16154	1.16116	1.12112	1.09449	1.11987	1.0792	1.08717	1.02936
420004	1.15168	1.11034	1.09686	1.10278	1.09023	1.15038	1.12952	1.12523	1.10884	1.1432	1.12547	1.16273	1.16966	1.12268	1.10198	1.12424	1.08489	1.08842	1.0247
422004	1.15337	1.10734	1.10014	1.10314	1.08319	1.15018	1.12979	1.12176	1.11001	1.14339	1.12248	1.16648	1.16793	1.12031	1.1013	1.1229	1.08093	1.08841	1.02835
424004	1.14975	1.1019	1.10104	1.09989	1.08875	1.14906	1.12371	1.1241	1.10949	1.13952	1.11844	1.16445	1.1607	1.12227	1.09964	1.11809	1.08164	1.09443	1.02859
426004	1.15869	1.10406	1.09734	1.10006	1.09192	1.14103	1.12439	1.12006	1.1106	1.13895	1.12306	1.16627	1.16503	1.11882	1.10157	1.12112	1.07948	1.09619	1.02549
428004	1.1551	1.10164	1.09994	1.09858	1.08741	1.14676	1.12775	1.11858	1.10814	1.13978	1.12038	1.16094	1.1676	1.12189	1.0973	1.12014	1.08752	1.09216	1.02358
430004	1.14984	1.10039	1.09358	1.101	1.09011	1.14577	1.12672	1.11952	1.10761	1.14142	1.12412	1.16242	1.16662	1.12419	1.10059	1.12248	1.08169	1.09742	1.02677
432004	1.15084	1.09915	1.09789	1.09983	1.08661	1.14552	1.12701	1.12154	1.10744	1.1393	1.12234	1.16368	1.16463	1.11898	1.10031	1.122	1.08218	1.09416	1.02584
434004	1.14845	1.09726	1.09635	1.09822	1.08512	1.14084	1.12461	1.11529	1.10307	1.13469	1.12125	1.15986	1.16372	1.11483	1.09364	1.11851	1.08136	1.09222	1.02571
436004	1.1525	1.09815	1.09796	1.10312	1.08764	1.14785	1.12729	1.11779	1.11058	1.14018	1.11447	1.16613	1.16224	1.11925	1.09613	1.12409	1.08427	1.09146	1.0264
438004	1.15653	1.10025	1.09537	1.09567	1.08766	1.14759	1.12183	1.12035	1.10937	1.13967	1.11879	1.16359	1.1647	1.11617	1.09784	1.1195	1.08239	1.09179	1.02492
440004	1.1547	1.10318	1.09715	1.09681	1.09118	1.14677	1.12696	1.11761	1.10565	1.13667	1.12394	1.16837	1.16518	1.11617	1.09923	1.12412	1.08214	1.09606	1.02863
442004	1.15172	1.10294	1.0968	1.0941	1.08591	1.14484	1.12434	1.11127	1.1035	1.13605	1.11901	1.16086	1.16304	1.11275	1.0953	1.12401	1.07816	1.09863	1.02621
444004	1.15437	1.10026	1.09466	1.09393	1.08591	1.14742	1.12673	1.111	1.10463	1.13356	1.11536	1.15903	1.15829	1.11629	1.0939	1.12468	1.08407	1.10284	1.02661
446004	1.15274	1.10471	1.09292	1.09765	1.0882	1.14308	1.12213	1.10879	1.1037	1.1343	1.12089	1.16307	1.16177	1.11439	1.09113	1.12401	1.08261	1.10425	1.02147
448004	1.15368	1.09644	1.09841	1.09743	1.08986	1.14704	1.12771	1.11204	1.10286	1.13692	1.12196	1.16039	1.16177	1.11745	1.0931	1.12862	1.08473	1.11917	1.02911
450004	1.1543	1.10302	1.09764	1.10021	1.09161	1.14184	1.12334	1.11245	1.1025	1.13439	1.11942	1.16069	1.16067	1.11437	1.09288	1.129	1.08383	1.13132	1.02932
452004	1.15545	1.09837	1.09472	1.09592	1.08674	1.14038	1.12382	1.10934	1.1001	1.13251	1.11647	1.16271	1.15628	1.11526	1.09278	1.12789	1.08485	1.14434	1.0275
454004	1.15168	1.09677	1.09414	1.09175	1.08666	1.13899	1.12652	1.10989	1.09719	1.13542	1.11742	1.16032	1.15718	1.11113	1.09553	1.12684	1.08865	1.16171	1.02919
456004	1.15008	1.09851	1.09597	1.09201	1.08898	1.14412	1.12365	1.1054	1.10011	1.13116	1.11788	1.1626	1.15495	1.11171	1.08888	1.12903	1.0889	1.18511	1.02295
458004	1.14929	1.09874	1.09798	1.09339	1.08923	1.14298	1.12672	1.10847	1.10024	1.13029	1.12251	1.16194	1.15873	1.11279	1.0991	1.12956	1.09503	1.19711	1.02738
460004	1.15295	1.09896	1.09688	1.09486	1.08898	1.13986	1.12238	1.10887	1.09375	1.13114	1.12076	1.15827	1.15297	1.10848	1.09465	1.12847	1.08452	1.20394	1.02471
462004	1.1502	1.0993	1.09654	1.09543	1.08949	1.14101	1.12751	1.10892	1.09615	1.12745	1.11867	1.15808	1.154	1.10791	1.0945	1.12532	1.088	1.18644	1.02703
464004	1.15277	1.09833	1.09703	1.09611	1.08804	1.13982	1.12463	1.10876	1.09298	1.12477	1.11584	1.15822	1.15261	1.11063	1.09103	1.12396	1.08541	1.1742	1.02703
466004	1.15401	1.09592	1.09752	1.09433	1.08319	1.14025	1.12479	1.10428	1.09295	1.12716	1.11935	1.15914	1.15428	1.10639	1.09275	1.1269	1.0881	1.15421	1.02263
468004	1.15175	1.09752	1.09193	1.09479	1.08834	1.13751	1.12657	1.10476	1.09161	1.12671	1.11842	1.16147	1.15006	1.10847	1.09293	1.12601	1.08636	1.13954	1.02447
470004	1.15239	1.09545	1.08991	1.0899	1.08766	1.13228	1.12131	1.10336	1.09129	1.12916	1.11704	1.15734	1.14435	1.10369	1.09414	1.12642	1.08266	1.12375	1.02627
472004	1.14938	1.09658	1.09416	1.09288	1.08744	1.13249	1.12248	1.11038	1.08993	1.13062	1.1144	1.15583	1.14697	1.1024	1.0892	1.1249	1.0803	1.11106	1.02824
474004	1.14847	1.09324	1.0912	1.09443	1.0901	1.13357	1.12286	1.10862	1.08868	1.13244	1.11726	1.15984	1.14843	1.10807	1.09406	1.12342	1.07803	1.10497	1.02618
476004	1.15288	1.09499	1.09268	1.08869	1.08906	1.13131	1.12283	1.10388	1.08957	1.12748	1.11281	1.15518	1.14751	1.10568	1.08944	1.12373	1.07904	1.09461	1.02303
478004	1.14848	1.09994	1.09005	1.08759	1.08898	1.13551	1.12476	1.10513	1.08829	1.12931	1.11305	1.15597	1.15012	1.10684	1.0911	1.12071	1.08537	1.10096	1.02312
480004	1.14503	1.09491	1.09358	1.09117	1.08748	1.13441	1.12105	1.10406	1.08902	1.12816	1.11912	1.1559	1.14667	1.10506	1.09229	1.12107	1.07305	1.0922	1.02794
482004	1.15252	1.09894	1.0977	1.09109	1.08426	1.13512	1.12363	1.10306	1.09073	1.13088	1.1119	1.15524	1.14772	1.10403	1.08704	1.12101	1.08358	1.08844	1.0281
484004	1.14611	1.09321	1.09258	1.0893	1.08699	1.13586	1.127	1.10428	1.0919	1.13157	1.11488	1.15715	1.14408	1.11017	1.08842	1.11849	1.07944	1.08736	1.02997
486004	1.14994	1.09596	1.09472	1.08713	1.08444	1.13069	1.1246	1.1023	1.0908	1.13347	1.1134	1.15769	1.14174	1.10213	1.08794	1.12135	1.08133	1.08774	1.02211
488004	1.14776	1.09237	1.09233	1.09153	1.0893	1.13395	1.12219	1.10714	1.08924	1.12769	1.11542	1.15595	1.14887	1.10473	1.08943	1.12266	1.08214	1.08759	1.02587
490004	1.14167	1.09297	1.08986	1.09066	1.08993	1.13709	1.12418	1.10285	1.08846	1.12982	1.11426	1.15337	1.14635	1.10628	1.09137	1.11797	1.08151	1.08514	1.02537
492004	1.14473	1.09027	1.08905	1.08787	1.08572	1.13431	1.12441	1.10275	1.09005	1.12756	1.11606	1.15511	1.14302	1.10554	1.08747	1.11703	1.08469	1.0836	1.02529
494004	1.15005	1.09176	1.08842	1.08496	1.08647	1.13401	1.11931	1.09893	1.08868	1.12436	1.10518	1.15206	1.14612	1.10446	1.08924	1.11686	1.07622	1.07722	1.02139
496004	1.15506	1.09599	1.09502	1.08839	1.08725	1.13599	1.12391	1.10309	1.0901	1.12471	1.11308	1.15539	1.14876	1.10454	1.08438	1.11469	1.08234	1.0829	1.02551
498004	1.14751	1.0936	1.0922	1.08589	1.08929	1.13477	1.12274	1.10518	1.08941	1.12705	1.1109	1.15451	1.14232	1.10178	1.09464	1.12052	1.07759	1.07748	1.02277
500004	1.14567	1.09255	1.09015	1.08406	1.09136	1.1299	1.11594	1.10001	1.09046	1.12695	1.10511	1.15437	1.14398	1.10216	1.08826	1.11319	1.075	1.07971	1.02248
502004	1.1493	1.09713	1.09325	1.08984	1.0874	1.13201	1.11931	1.10586	1.09207	1.13052	1.11028	1.15508	1.14604	1.10562	1.08961	1.11857	1.07829	1.08873	1.02586
504004	1.14562	1.09438	1.094	1.08444	1.08978	1.13122	1.12201	1.10191	1.0871	1.1255	1.10885	1.1531	1.14989	1.10392	1.08982	1.11883	1.081	1.08346	1.02436
506004	1.14463	1.09048	1.09105	1.09073	1.09303	1.13003	1.11874	1.10176	1.09214	1.12747	1.11138	1.15106	1.14012	1.10339	1.09012	1.11549	1.08339	1.08495	1.0268
508004	1.14556	1.09195	1.08843	1.08574	1.09224	1.12758	1.11607	1.0971	1.08554	1.12322	1.10812	1.1526	1.14211	1.09969	1.07999	1.11459	1.07383	1.07862	1.01623
510004	1.1491	1.0946	1.08954	1.08471	1.08494	1.13094	1.12002	1.1057	1.09092	1.12149	1.10822	1.15148	1.14547	1.09972	1.08468	1.11281	1.07834	1.08085	1.03199
512004	1.15088	1.0901	1.0928	1.08474	1.08866	1.13305	1.12134	1.10428	1.08858	1.12545	1.10912	1.14973	1.14304	1.10801	1.08818	1.11359	1.07611	1.08552	1.02685
514004	1.14768	1.08643	1.09231	1.0849	1.08701	1.13127	1.12248	1.09976	1.08502	1.12335	1.1099	1.14611	1.14074	1.10352	1.08366	1.11474	1.07583	1.07703	1.0237
516004	1.14608	1.08907	1.08757	1.08086	1.08811	1.13003	1.1152	1.0979	1.08432	1.12058	1.1112	1.14455	1.1412	1.09724	1.07936	1.11345	1.08057	1.082	1.02286
518004	1.14586	1.09181	1.09132	1.08772	1.08539	1.13085	1.11504	1.10337	1.09067	1.12581	1.1138	1.14939	1.14397	1.10466	1.09133	1.11411	1.07907	1.08104	1.02521
520004	1.14622	1.09478	1.09273	1.08827	1.08888	1.12412	1.12359	1.10379	1.08976	1.12599	1.10974	1.15228	1.1425	1.09995	1.08521	1.10971	1.07614	1.07965	1.02206
522004	1.14601	1.08724	1.09124	1.0874	1.08948	1.12587	1.11858	1.10657	1.0875	1.12297	1.11025	1.14493	1.13876	1.10359	1.08295	1.1093	1.07637	1.08032	1.01967
524004	1.14647	1.09228	1.09297	1.08713	1.08756	1.12949	1.12098	1.10626	1.08951	1.12452	1.11333	1.15074	1.14021	1.10202	1.08683	1.10782	1.08057	1.08111	1.02557
526004	1.14705	1.0924	1.09378	1.08591	1.08802	1.13127	1.11953	1.10534	1.08854	1.12445	1.11222	1.14619	1.14313	1.10373	1.08432	1.11084	1.07538	1.07878	1.02543
528004	1.13927	1.08897	1.09279	1.08083	1.08938	1.12602	1.11659	1.10221	1.08665	1.11966	1.11132	1.1471	1.1385	1.10247	1.07937	1.11275	1.0779	1.08086	1.02138
530004	1.14333	1.08765	1.09709	1.08592	1.08784	1.12445	1.11889	1.10787	1.0874	1.12664	1.1134	1.14827	1.14139	1.10295	1.08335	1.10971	1.0786	1.07773	1.02648
532004	1.14678	1.08617	1.09045	1.08028	1.08602	1.12497	1.11565	1.10114	1.0891	1.12716	1.11195	1.14412	1.14161	1.10371	1.08397	1.1159	1.07573	1.07885	1.0235
534004	1.1423	1.08825	1.0904	1.08122	1.09268	1.12253	1.11776	1.10001	1.0875	1.12157	1.11094	1.14272	1.14081	1.10122	1.08238	1.10615	1.07407	1.07922	1.02394
536004	1.14193	1.08887	1.09074	1.08382	1.09652	1.12882	1.1158	1.10254	1.08381	1.12417	1.10976	1.14215	1.13888	1.10124	1.08278	1.11075	1.0767	1.08009	1.02744
538004	1.14398	1.08861	1.09133	1.08248	1.09063	1.12832	1.11535	1.09728	1.086	1.11795	1.11294	1.14632	1.13156	1.10071	1.08425	1.1108	1.07898	1.08215	1.02335
540004	1.13911	1.08523	1.0941	1.08044	1.09264	1.12804	1.11481	1.10174	1.08683	1.1197	1.11268	1.14089	1.13848	1.098	1.08179	1.11233	1.0767	1.07829	1.02239
542004	1.14385	1.08476	1.09045	1.08364	1.0924	1.12436	1.11381	1.09894	1.08548	1.12011	1.1092	1.14334	1.13951	1.0982	1.08417	1.11637	1.07743	1.07847	1.02289
544004	1.14067	1.0854	1.09274	1.08087	1.08641	1.12462	1.11843	1.10134	1.09062	1.12214	1.10895	1.14145	1.13519	1.10061	1.08499	1.11352	1.07813	1.07962	1.0259
546004	1.14112	1.08788	1.09097	1.07931	1.09077	1.1194	1.11601	1.10096	1.09067	1.1209	1.11233	1.14362	1.13959	1.10088	1.08372	1.11767	1.07692	1.07604	1.02671
548004	1.14469	1.08931	1.09027	1.08024	1.0906	1.12102	1.11821	1.09984	1.08495	1.12008	1.10979	1.14415	1.13668	1.09841	1.08422	1.1089	1.08	1.08248	1.02296
550004	1.13777	1.0854	1.0898	1.08141	1.09188	1.12499	1.10955	1.09886	1.08707	1.12201	1.10867	1.14568	1.1373	1.10106	1.08446	1.11048	1.07804	1.08098	1.02326
552004	1.14008	1.08353	1.09095	1.08	1.09107	1.12213	1.11504	1.09678	1.08326	1.12065	1.10698	1.14047	1.13933	1.09839	1.08199	1.11151	1.07841	1.07339	1.02364
554004	1.13528	1.08174	1.08887	1.07492	1.08611	1.1197	1.1107	1.09865	1.08701	1.11761	1.10795	1.14363	1.13192	1.10238	1.08472	1.11174	1.07866	1.07771	1.02049
556004	1.13796	1.08472	1.09039	1.07572	1.09237	1.12183	1.11137	1.09904	1.08821	1.11958	1.10583	1.1429	1.13213	1.10127	1.07903	1.10709	1.07862	1.07827	1.02228
558004	1.13568	1.0831	1.09	1.07946	1.09152	1.12254	1.11469	1.09882	1.08902	1.11975	1.10592	1.1417	1.13422	1.10097	1.08088	1.11528	1.08032	1.0752	1.02342
560004	1.14141	1.08769	1.0939	1.08036	1.08942	1.1297	1.11397	1.10557	1.08871	1.11837	1.10728	1.14366	1.13676	1.10156	1.08317	1.10881	1.08232	1.07954	1.02337
562004	1.1423	1.08591	1.08886	1.0781	1.08598	1.11942	1.11074	1.09852	1.08584	1.11652	1.10486	1.14224	1.13832	1.09631	1.08529	1.115	1.07918	1.08142	1.02594
564004	1.14019	1.08041	1.09062	1.07865	1.08891	1.11908	1.11365	1.09772	1.08399	1.12236	1.10402	1.14327	1.13392	1.09857	1.08196	1.10933	1.07527	1.08186	1.02023
566004	1.13395	1.07961	1.09087	1.07586	1.08818	1.11939	1.1161	1.10178	1.0842	1.12008	1.10381	1.13754	1.13334	1.09782	1.08077	1.11202	1.07731	1.08012	1.01979
568004	1.13814	1.08451	1.09366	1.07969	1.08663	1.12285	1.11235	1.09879	1.08931	1.1151	1.10076	1.1389	1.13272	1.09732	1.08306	1.11176	1.07785	1.07811	1.02401
570004	1.1411	1.08438	1.08711	1.07875	1.09154	1.11725	1.11086	1.09856	1.09057	1.11765	1.10317	1.1407	1.13747	1.09664	1.07894	1.11436	1.07117	1.07988	1.02007
572004	1.13403	1.08348	1.08529	1.07612	1.08587	1.12076	1.11109	1.10065	1.08682	1.12007	1.10488	1.13861	1.1397	1.09898	1.08361	1.10974	1.07624	1.07999	1.02386
574004	1.13719	1.07878	1.09098	1.07812	1.08913	1.11973	1.11189	1.0978	1.08728	1.12145	1.10145	1.13871	1.13808	1.09845	1.0765	1.11228	1.07728	1.08083	1.02449
576004	1.13673	1.08613	1.09358	1.08259	1.0916	1.1229	1.11015	1.09626	1.08435	1.11778	1.10549	1.13746	1.13438	1.09758	1.07875	1.11364	1.08133	1.07938	1.02467
578004	1.14081	1.08416	1.09894	1.08048	1.09223	1.11968	1.1176	1.10644	1.08694	1.12019	1.10048	1.14029	1.13284	1.09669	1.08084	1.11426	1.07812	1.07865	1.02555
580004	1.13887	1.08283	1.0936	1.07843	1.09166	1.11948	1.11032	1.10292	1.08659	1.11377	1.10069	1.13606	1.13561	1.09455	1.07575	1.11611	1.07584	1.07584	1.02531
582004	1.13704	1.0881	1.09099	1.07541	1.0852	1.12015	1.11374	1.09496	1.08746	1.11909	1.10371	1.1405	1.13231	1.0974	1.07906	1.11305	1.07351	1.07784	1.02272
584004	1.13893	1.08244	1.09157	1.07597	1.08834	1.11764	1.11238	1.09931	1.0866	1.11894	1.10135	1.13839	1.13758	1.09969	1.07762	1.1115	1.07237	1.07541	1.02282
586004	1.14005	1.08099	1.09019	1.07917	1.0884	1.11663	1.11232	1.10164	1.08168	1.11502	1.09978	1.1363	1.14096	1.09753	1.07628	1.11028	1.07565	1.07758	1.02112
588004	1.14165	1.08325	1.08984	1.07569	1.08981	1.11757	1.11203	1.10125	1.08815	1.11506	1.09729	1.13144	1.13645	1.09919	1.07566	1.1137	1.07575	1.0768	1.02099
590004	1.13486	1.08554	1.08873	1.07373	1.08851	1.11721	1.1079	1.09804	1.08399	1.11934	1.10182	1.13479	1.13247	1.09691	1.07837	1.10972	1.07394	1.07875	1.02277
592004	1.1388	1.08353	1.09012	1.07517	1.08747	1.11596	1.10959	1.09718	1.08121	1.11581	1.09849	1.13453	1.13474	1.09576	1.07389	1.1132	1.0759	1.07578	1.02396
594004	1.13793	1.08489	1.08957	1.07726	1.09602	1.12005	1.11111	1.10106	1.0848	1.11761	1.10108	1.13576	1.13832	1.09641	1.07449	1.11056	1.08027	1.0787	1.02286
596004	1.14172	1.07882	1.08686	1.07563	1.08774	1.11595	1.11123	1.09932	1.0799	1.11649	1.10403	1.13411	1.13639	1.09666	1.07914	1.11336	1.07356	1.08231	1.02388
598004	1.1395	1.07993	1.08971	1.07418	1.08879	1.11527	1.10893	1.10307	1.08247	1.1228	1.099	1.13329	1.13611	1.09302	1.08346	1.11061	1.07504	1.07739	1.02242
600004	1.13776	1.07778	1.08672	1.0788	1.0833	1.11406	1.11163	1.10078	1.08129	1.1098	1.1	1.13341	1.13355	1.09512	1.07806	1.10896	1.07623	1.07746	1.02229
602004	1.13481	1.08099	1.09006	1.07506	1.0885	1.1197	1.11217	1.09527	1.08241	1.1199	1.09979	1.13303	1.134	1.09682	1.07941	1.10884	1.07458	1.07807	1.02294
604004	1.13428	1.08002	1.08781	1.07429	1.08755	1.1136	1.1102	1.0967	1.08311	1.11959	1.09967	1.13314	1.13783	1.09647	1.07485	1.11378	1.07545	1.07493	1.02615
606004	1.13653	1.07619	1.08628	1.07283	1.08204	1.11462	1.10931	1.09555	1.08559	1.11656	1.1028	1.13167	1.13461	1.09786	1.07983	1.11568	1.07542	1.08013	1.02295
608004	1.13671	1.0856	1.08985	1.07848	1.09061	1.11162	1.11281	1.09735	1.08657	1.1167	1.09802	1.13546	1.13422	1.09725	1.08141	1.10928	1.07705	1.07664	1.02573
610004	1.12931	1.08166	1.09137	1.07513	1.08547	1.1126	1.10984	1.10046	1.08493	1.11304	1.1024	1.13371	1.13438	1.09703	1.08152	1.11	1.07204	1.07686	1.024
612004	1.13131	1.08011	1.0913	1.07184	1.09345	1.11229	1.10927	1.10189	1.08223	1.11525	1.09833	1.13434	1.13274	1.0977	1.07731	1.10452	1.07608	1.07703	1.02219
614004	1.13353	1.08284	1.09034	1.07283	1.08739	1.11568	1.11301	1.10229	1.08348	1.11041	1.09953	1.13023	1.12998	1.09798	1.07402	1.10572	1.0729	1.07388	1.02215
616004	1.13227	1.08024	1.09286	1.07614	1.09106	1.11267	1.11025	1.10195	1.08562	1.11857	1.10271	1.13058	1.13329	1.0952	1.07563	1.11467	1.07654	1.07826	1.02797
618004	1.1278	1.07628	1.08551	1.07676	1.08667	1.11343	1.10705	1.09659	1.08424	1.11132	1.09888	1.13412	1.13394	1.0951	1.07967	1.10457	1.07553	1.0795	1.019
620004	1.13425	1.07993	1.08701	1.07268	1.08802	1.11046	1.1063	1.09733	1.08326	1.11641	1.10032	1.13315	1.13743	1.09604	1.07453	1.1088	1.07269	1.07776	1.02024
622004	1.13086	1.07808	1.08797	1.06764	1.08218	1.11145	1.10626	1.09736	1.08178	1.11623	1.1005	1.12996	1.13215	1.09328	1.0755	1.10593	1.07618	1.07464	1.023
624004	1.12792	1.08081	1.08777	1.0749	1.08774	1.11305	1.10838	1.1033	1.08828	1.1172	1.10048	1.13294	1.13323	1.0973	1.07858	1.10117	1.07295	1.07689	1.02591
626004	1.13129	1.08049	1.08794	1.07163	1.09062	1.11587	1.10682	1.09932	1.08984	1.11765	1.09731	1.12944	1.13435	1.09564	1.07657	1.10795	1.07591	1.07585	1.02426
628004	1.13605	1.08324	1.08793	1.07235	1.08716	1.11277	1.11034	1.10234	1.08443	1.11366	1.10252	1.13119	1.13457	1.09583	1.07987	1.10388	1.07536	1.07628	1.02316
630004	1.13356	1.07692	1.08903	1.07271	1.0863	1.11345	1.11148	1.09796	1.08332	1.11198	1.09984	1.13608	1.13271	1.09751	1.07357	1.10315	1.07648	1.07912	1.02049
632004	1.12985	1.07437	1.09093	1.07296	1.08898	1.11332	1.1079	1.09864	1.08311	1.11651	1.09627	1.12827	1.1287	1.09468	1.07004	1.10206	1.07299	1.07822	1.02309
634004	1.13266	1.07876	1.08765	1.07205	1.08595	1.10813	1.10835	1.09923	1.08727	1.11319	1.09626	1.13199	1.13371	1.0965	1.07625	1.10424	1.07674	1.07587	1.02647
636004	1.13317	1.07631	1.08458	1.07074	1.09098	1.10909	1.10521	1.10064	1.08607	1.11457	1.09784	1.13181	1.13144	1.09027	1.07689	1.10222	1.07537	1.07976	1.02153
638004	1.13049	1.07893	1.08522	1.07147	1.08938	1.11158	1.1048	1.10406	1.07875	1.11241	1.09469	1.12822	1.1287	1.09562	1.07921	1.10281	1.07148	1.08176	1.02112
640004	1.12944	1.07678	1.08732	1.07109	1.08506	1.10748	1.10387	1.10221	1.08082	1.11368	1.09737	1.12642	1.12681	1.09477	1.07656	1.09982	1.07348	1.07544	1.02452
642004	1.1307	1.07614	1.0869	1.07106	1.09114	1.11141	1.10678	1.10113	1.07984	1.11132	1.10003	1.12281	1.12745	1.08923	1.07414	1.10697	1.07206	1.07317	1.02321
644004	1.1306	1.0711	1.08465	1.07054	1.08653	1.10412	1.09926	1.09949	1.08051	1.11218	1.09938	1.13041	1.12704	1.09385	1.07487	1.1013	1.07407	1.07772	1.02145
646004	1.12882	1.07893	1.08676	1.06678	1.08755	1.109	1.10384	1.1013	1.08182	1.11177	1.10216	1.13098	1.13172	1.09169	1.07232	1.0989	1.07239	1.07767	1.02017
648004	1.12995	1.0745	1.08483	1.06869	1.0869	1.10895	1.1065	1.0961	1.07902	1.11335	1.0987	1.13301	1.12626	1.09303	1.06983	1.1054	1.07242	1.074	1.02313
650004	1.12476	1.07208	1.08551	1.06761	1.08363	1.10624	1.10263	1.0962	1.07709	1.11186	1.09396	1.13176	1.13119	1.09257	1.07612	1.10577	1.07517	1.07673	1.02305
652004	1.12418	1.07544	1.08311	1.06729	1.08444	1.10617	1.10642	1.09627	1.08215	1.11031	1.09856	1.1299	1.1315	1.09183	1.07664	1.10333	1.07183	1.07586	1.01771
654004	1.12554	1.07172	1.08778	1.06972	1.0837	1.10646	1.10386	1.0945	1.08039	1.11515	1.09315	1.13207	1.12632	1.09428	1.07404	1.10346	1.073	1.0759	1.02362
656004	1.12454	1.07508	1.08282	1.07028	1.08858	1.10897	1.10599	1.09741	1.08237	1.11074	1.09485	1.1274	1.12939	1.09255	1.07248	1.10444	1.07038	1.07647	1.0195
658004	1.12415	1.07722	1.08978	1.06763	1.09138	1.10987	1.10094	1.09892	1.07863	1.10832	1.09154	1.12911	1.13049	1.09278	1.07379	1.10535	1.0736	1.07652	1.02549
660004	1.12422	1.07364	1.08561	1.06798	1.08688	1.10986	1.10644	1.1012	1.07952	1.10945	1.09276	1.13024	1.12507	1.09635	1.0711	1.10133	1.06907	1.07557	1.02303
662004	1.12449	1.07627	1.08553	1.06881	1.08217	1.1081	1.10276	1.09767	1.0793	1.11159	1.09501	1.12683	1.12981	1.09466	1.07159	1.10659	1.068	1.07717	1.02178
664004	1.12413	1.07273	1.08601	1.06331	1.08565	1.11048	1.10092	1.09426	1.076	1.11018	1.09435	1.12561	1.12286	1.09534	1.07278	1.10346	1.07122	1.07693	1.01995
666004	1.12297	1.07634	1.08633	1.06865	1.08912	1.10715	1.1021	1.09711	1.08126	1.10732	1.09119	1.12855	1.12564	1.0897	1.07481	1.09925	1.06892	1.07663	1.02302
668004	1.1294	1.07252	1.08487	1.06274	1.08927	1.10569	1.10294	1.09511	1.08132	1.10559	1.09334	1.13064	1.1292	1.09284	1.07565	1.10411	1.07026	1.07676	1.02618
670004	1.12851	1.07202	1.08546	1.06877	1.08738	1.10399	1.10242	1.09776	1.0798	1.10702	1.09264	1.12841	1.12934	1.08922	1.07382	1.10442	1.07036	1.07567	1.02339
672004	1.12398	1.07598	1.08786	1.07161	1.08939	1.10566	1.10136	1.09452	1.07634	1.10511	1.09103	1.12851	1.12687	1.0923	1.07692	1.10387	1.07077	1.07383	1.02466
674004	1.12451	1.07561	1.08546	1.06717	1.09164	1.10561	1.10035	1.09718	1.08146	1.10432	1.09282	1.12361	1.12412	1.09108	1.07052	1.10215	1.07016	1.07298	1.02466
676004	1.1236	1.07569	1.08978	1.06798	1.0892	1.11079	1.10531	1.09592	1.07675	1.10468	1.09251	1.12893	1.12572	1.08775	1.07293	1.09885	1.07018	1.07935	1.02175
678004	1.12292	1.07177	1.08271	1.06294	1.08132	1.10215	1.10037	1.1017	1.08071	1.10296	1.09276	1.12776	1.12044	1.09472	1.07025	1.10186	1.0721	1.07505	1.02226
680004	1.11828	1.07181	1.08438	1.06956	1.0816	1.1037	1.09675	1.10058	1.07986	1.10315	1.09081	1.1286	1.12161	1.09513	1.07254	1.09984	1.06937	1.07622	1.02657
682004	1.12407	1.07171	1.08523	1.06312	1.08707	1.09886	1.10151	1.09472	1.08019	1.09666	1.09029	1.12236	1.12302	1.09022	1.06966	1.09922	1.0677	1.07861	1.02257
684004	1.12229	1.07204	1.08613	1.06766	1.0844	1.10121	1.09822	1.09228	1.07835	1.1041	1.094	1.12544	1.12094	1.08907	1.07337	1.10087	1.06968	1.07742	1.02122
686004	1.12204	1.07433	1.0845	1.069	1.08801	1.10673	1.10138	1.095	1.07434	1.10053	1.08871	1.12491	1.12151	1.08825	1.07079	1.10018	1.07332	1.0798	1.02361
688004	1.11822	1.07574	1.08295	1.06108	1.08253	1.10219	1.09963	1.09201	1.07347	1.10384	1.08555	1.12302	1.11968	1.08533	1.0713	1.10073	1.07337	1.07506	1.0204
690004	1.12431	1.06989	1.08294	1.06406	1.08165	1.10357	1.0974	1.09855	1.07492	1.09984	1.08685	1.12101	1.12103	1.09077	1.07094	1.09857	1.06769	1.07588	1.0204
692004	1.12058	1.07248	1.08623	1.06321	1.08549	1.10248	1.09928	1.09283	1.07913	1.09817	1.08746	1.12214	1.11851	1.08896	1.0714	1.09861	1.06781	1.07332	1.02438
694004	1.11848	1.07245	1.08515	1.06669	1.08299	1.10211	1.10035	1.09081	1.07503	1.10228	1.0887	1.1234	1.1263	1.08956	1.07297	1.10285	1.06731	1.07484	1.02083
696004	1.12101	1.07307	1.08992	1.06683	1.08205	1.1059	1.10111	1.09831	1.07997	1.10411	1.08592	1.12118	1.11993	1.08972	1.06951	1.10111	1.07167	1.07829	1.02459
698004	1.12096	1.0728	1.08623	1.06336	1.08036	1.10292	1.09946	1.09806	1.07893	1.10262	1.08688	1.12195	1.12119	1.09031	1.07154	1.09732	1.06698	1.07634	1.02146
700004	1.12023	1.07429	1.08772	1.06548	1.08602	1.10273	1.09829	1.09472	1.0801	1.09694	1.08841	1.11922	1.12212	1.08883	1.07301	1.10146	1.06952	1.07787	1.02652
702004	1.11788	1.0716	1.08459	1.06698	1.08572	1.10096	1.1022	1.09366	1.07477	1.09836	1.08897	1.12404	1.11974	1.09028	1.07064	1.10014	1.06615	1.07845	1.02305
704004	1.117	1.06999	1.08659	1.06262	1.08075	1.09833	1.09504	1.09541	1.07907	1.1028	1.0842	1.12255	1.11913	1.08663	1.06957	1.09928	1.07027	1.07583	1.01982
706004	1.12211	1.07215	1.08796	1.07054	1.08804	1.10227	1.10295	1.09691	1.0766	1.10212	1.08943	1.12088	1.1186	1.09157	1.07404	1.10245	1.07331	1.07768	1.02328
708004	1.11895	1.0681	1.08189	1.06115	1.08174	1.09884	1.09815	1.09076	1.07783	1.10288	1.08742	1.12502	1.1201	1.08511	1.07338	1.10088	1.06725	1.07727	1.02018
710004	1.12137	1.07321	1.08641	1.06483	1.08683	1.09601	1.09496	1.09686	1.07748	1.10116	1.07943	1.12007	1.12095	1.08981	1.07164	1.09971	1.06799	1.0762	1.02458
712004	1.12242	1.07424	1.0833	1.06489	1.08514	1.0981	1.09456	1.09779	1.08001	1.09832	1.08462	1.11871	1.12074	1.08952	1.06807	1.10068	1.07451	1.07563	1.02038
714004	1.12798	1.0712	1.08615	1.06427	1.08498	1.10034	1.09473	1.09512	1.07677	1.10175	1.08978	1.1232	1.12508	1.08517	1.07517	1.10273	1.07051	1.08013	1.02224
716004	1.12409	1.07028	1.08511	1.06322	1.08606	1.0986	1.10079	1.09558	1.0727	1.10048	1.08595	1.1208	1.12219	1.0866	1.0711	1.09764	1.07055	1.07469	1.02347
718004	1.11757	1.06653	1.08401	1.062	1.08893	1.10146	1.09716	1.09823	1.07486	1.09796	1.08482	1.11809	1.12412	1.09058	1.07149	1.10171	1.07255	1.07873	1.01939
720004	1.1202	1.06913	1.0832	1.06168	1.08359	1.09703	1.0957	1.09267	1.07383	1.09405	1.08472	1.11714	1.11874	1.08558	1.07032	1.09864	1.07091	1.07843	1.01984
722004	1.12083	1.07244	1.08637	1.06016	1.087	1.09491	1.09659	1.09717	1.07143	1.09645	1.08433	1.11626	1.11651	1.0859	1.06789	1.09865	1.06973	1.07733	1.02276
724004	1.12114	1.06991	1.0847	1.06189	1.08664	1.10008	1.09723	1.09636	1.07377	1.09294	1.09139	1.12009	1.11691	1.08755	1.06833	1.10268	1.0719	1.079	1.01995
726004	1.11665	1.06779	1.08002	1.05878	1.08583	1.09729	1.09202	1.09387	1.07684	1.09584	1.08551	1.11611	1.11503	1.08563	1.06878	1.09813	1.06894	1.07672	1.01527
728004	1.11476	1.07053	1.08349	1.06047	1.08537	1.09452	1.09498	1.09488	1.07693	1.09881	1.08692	1.11797	1.11834	1.08459	1.07047	1.09965	1.06857	1.07469	1.02186
730004	1.11667	1.07218	1.08479	1.06037	1.08902	1.0961	1.09203	1.09177	1.07614	1.10101	1.08112	1.11545	1.11359	1.08501	1.06818	1.09799	1.0706	1.0764	1.01803
732004	1.12246	1.0724	1.08625	1.06707	1.08652	1.09586	1.09537	1.09307	1.07506	1.10139	1.08707	1.12116	1.11877	1.09099	1.06378	1.09982	1.06783	1.07811	1.02299
[truncated: 67 more rows]

## Sheet: Fig4
Fig. 4a
Fig. 4b
Fig. 4d
Fig. 4e
Fig. 4f
DMSO	Tuni
1	3.65694
1	3.40334
1	4.23573

## Sheet: Fig5
Fig. 5a
qPCR	WT			iR1/2 DKO
Itpr1	1	1	1	2.21193	3.41176	2.73958
Itpr2	1	1	1	0.648009	0.71379	1.36475
Itpr3	1	1	1	0.637374	1.15063	0.680552
Fig. 5b
Fig. 5c
RNA	WT			iR1/2 DKO
Bcl-2	1	1	1	1.32	1.75	1.776
Bcl-xl	1	1	1	1.071	1.367	1.375
Protein	WT			iR1/2 DKO
BCL-2	1	1	1	3.80404	3.98189	3.21977
BCL-XL	1	1	1	2.34167	2.05358	2.19535
Fig. 5d
	WT			iR1/2 DKO
Ctrl RNAi	1	1	1	0.103143	0.204568	0.099003
BCL-2 RNAi	1.27873	1.39906	0.950235	0.605103	0.957957	0.50582
Fig. 5e
Fig. 5f
Fig. 5g

## Sheet: Fig6
Fig. 6a
Fig. 6b
Fig. 6c
Fig. 6d

## Sheet: Suppl. Fig1
Suppl. Fig. 1a
Hours	WT			iR1/2 DKO
0	100	100	100	100	100	100
18	76	63	65	80	89	94
36	21	15	9	52	36	48
Suppl. Fig 1b
Suppl. Fig. 1c
Suppl. Fig. 1d
Suppl. Fig. 1e
	WT			iR1/2 DKO
0h	1	1	1	1	1	1
5h	1.74621	1.93434	1.69824	2.2173	2.09489	1.93637
10h	2.86878	3.95748	3.25958	4.25574	3.84842	3.5884
16h	5.11724	4.85758	4.5739	4.05108	4.65859	4.12734

## Sheet: Suppl. Fig2
Suppl. Fig. 2a
Suppl. Fig. 2b
Suppl. Fig. 2c
	DMSO			PMA
DMSO	8.02382	8.49665	8.79785	14.2335	14.0043	15.4074
GW	4.37454	4.46361	4.20626	4.14274	3.95431	4.38778
GI	5.77248	5.78149	6.15748	9.20944	9.97593	10.3731

## Sheet: Suppl. Fig3
Suppl. Fig. 3a
DMSO	BAPTA	Tuni	Tuni+BAPTA
4.52	12.5	41.2	13.4
2.88	11.43	30.9	15.13
3.46	9.77	33.6	14.67
Suppl. Fig. 3b
	WT							iR1/2 DKO
0.738	28.8076	31.7745	30.4018	27.8965	30.1099	30.0701	30.5299	47.252	49.4903	52.7779	52.1656	51.2858	52.2924	51.8707
2.0244	28.9653	32.3856	31.4792	29.8609	30.0018	29.9662	31.1369	49.9853	50.172	52.4075	53.7514	50.4396	51.6879	49.8002
3.3356	30.4929	31.1426	31.7916	28.4938	27.8597	29.4343	32.4899	47.8097	49.339	51.1871	52.4738	49.8575	52.4827	51.6246
4.7372	28.3434	33.1088	31.1255	27.8781	30.258	29.1386	32.5828	49.8751	49.4609	51.9916	53.3849	51.3741	52.4871	50.5278
6.1932	27.9958	31.6775	30.8633	28.9667	31.1327	30.0359	32.1799	48.5614	50.2896	52.8	53.6036	50.9722	53.611	51.5642
7.63	27.4968	33.0745	31.298	28.2427	29.8026	30.0302	32.1328	47.9137	50.8132	50.05	52.1891	50.6676	51.6835	50.6117
9.062	28.5677	33.3964	31.1284	28.3093	29.9406	30.2124	31.5248	50.7029	50.5396	53.0761	55.6719	49.2275	54.1833	50.6735
10.5036	27.0378	33.8573	30.4018	29.75	30.9873	31.6461	31.6133	48.7785	49.4374	52.7365	52.7321	50	53.4972	50.6337
11.9444	28.9284	33.9546	31.6689	28.2966	30.8732	30.2736	31.7146	47.3427	49.0367	54.1951	53.3553	50.4455	51.1812	52.7557
13.3868	27.9603	31.9972	30.7735	28.1249	31.5277	29.9947	32.4513	47.0545	50.3616	51.7292	52.3603	50.6381	54.4585	50.7956
14.8276	28.0412	33.003	31.2054	28.9596	29.7357	30.0971	31.8687	47.7585	49.1409	53.8564	53.3332	50.2352	53.4218	51.249
16.2692	27.776	33.5065	31.425	29.548	30.3405	29.905	32.0172	47.5696	50.4955	52.5521	53.3036	49.4858	52.229	51.0929
17.7108	28.6372	30.3405	30.6211	29.042	29.3461	31.0115	31.7588	48.2756	49.0763	51.0075	53.3612	51.2578	53.2785	50.6499
19.1524	28.8701	32.9901	31.5519	29.3987	29.8026	30.275	31.9001	47.7365	48.0104	52.834	53.3154	51.0752	52.524	51.3358
20.5932	28.3775	32.627	31.0044	28.4144	30.2323	30.4117	31.3793	48.0836	50.4263	51.5362	52.8443	51.3845	52.4856	52.0933
22.0356	27.7122	33.8301	30.416	28.0384	29.9762	30.8989	32.1028	47.4305	50.0132	51.0502	52.3661	49.1585	54.6036	50.3455
23.4772	28.6529	33.6411	30.7706	29.3291	29.8695	30.0971	31.2424	46.8468	50.2631	52.1833	52.7646	51.5052	53.8386	51.8279
24.9124	29.5594	33.0859	30.7963	28.3349	30.1057	30.0388	32.1299	48.3049	51.8707	52.4856	51.7793	51.3712	53.3937	53.8978
26.354	28.3363	33.5509	31.0699	29.6219	29.6376	28.6656	32.487	47.7277	49.0073	52.6229	53.8253	51.3638	53.1308	51.5052
27.79	28.5833	31.3465	30.7835	29.9733	33.5251	32.287	36.5681	45.9643	49.6856	53.5799	54.9057	52.0491	56.7732	52.9432
29.2316	29.0037	33.6411	30.1284	29.2466	36.9939	26.9585	30.8077	57.7381	49.7943	50.7588	51.713	55.6467	51.8501	51.0193
30.6732	26.4603	29.2054	26.4801	28.4569	28.7991	25.4156	28.2554	42.5685	45.3105	43.9612	49.7105	47.7087	48.8591	48.8503
32.1148	25.1826	27.5634	27.9816	28.474	27.3168	27.1652	27.0873	41.9241	44.8293	44.5685	46.7576	48.7565	47.5652	47.653
33.5564	26.5197	29.6148	27.5747	27.0279	27.4939	27.1978	27.9206	43.1409	45.134	46.2111	46.9814	47.6765	48.9883	45.7409
34.998	25.6346	29.74	26.9372	27.1652	26.299	26.6952	28.2427	43.3561	46.7591	44.9488	47.7863	47.2622	47.4612	46.0271
36.4396	25.5131	28.6585	26.7461	26.7036	27.776	25.4679	27.6229	40.8544	43.3997	46.6728	48.9662	48.3943	46.4258	47.3003
37.8804	25.4552	29.1287	28.6855	25.9497	26.6626	25.7179	26.9783	42.146	43.0014	45.4534	49.2876	46.9858	47.7028	46.1775
39.322	25.5964	30.2636	27.2785	26.1194	25.855	25.8211	27.0548	41.7456	44.586	44.5874	49.8795	46.9828	45.8665	46.5296
40.7636	24.7508	30.1114	27.1227	25.057	27.0392	27.3621	26.6895	41.8066	42.3942	44.0748	47.6823	47.9811	49.5519	45.3674
42.1996	24.1373	27.0151	26.7036	24.5942	27.681	26.5069	27.6498	41.9241	43.7779	45.6037	45.1953	47.9342	45.0596	47.5154
43.6412	25.3605	29.602	27.5053	26.224	26.732	24.841	27.4684	40.2088	44.0224	47.2213	47.6428	47.173	48.626	46.6114
45.078	25.0838	29.9292	26.9287	24.7098	26.0699	26.5041	27.5591	42.2868	44.216	47.41	45.5395	46.7796	44.9051	46.9024
46.5196	25.2363	29.0108	27.6782	25.9441	25.2546	26.6838	28.1731	40.9514	42.5467	44.9138	47.9518	45.5147	47.7233	45.9424
47.9612	25.3492	28.1689	27.4953	24.1571	25.889	25.434	27.5478	41.2136	44.8964	44.0864	47.9342	47.0369	48.6611	47.8639
49.4028	23.8809	29.3077	27.0888	25.5399	25.3591	25.6247	26.756	41.734	42.1925	44.5641	47.3398	48.5394	46.8351	46.1088
50.8436	25.6953	28.2611	28.4257	24.6901	24.7	26.7588	26.2198	40.9398	43.2412	43.7604	47.8068	45.6344	46.6772	46.0665
52.2852	23.3837	29.7485	27.0052	24.6379	26.991	26.6852	26.6937	40.7124	42.4538	44.3558	45.7263	47.7189	44.9824	46.179
53.7268	24.3742	28.8957	26.5437	25.2857	25.4975	26.7249	26.8296	41.8617	43.4099	45.5643	46.7152	45.6168	46.822	45.3221
55.1676	24.621	29.2367	27.8696	25.2405	24.6407	26.9061	26.4985	40.5503	43.3386	44.3194	47.2066	45.5643	46.2315	46.2213
56.6092	26.8452	29.3845	28.1121	24.7282	25.7759	25.7222	26.4221	40.5054	42.6673	46.1191	47.5784	47.2549	46.2038	47.2403
58.0508	25.3563	28.6273	29.0392	25.7405	26.0501	26.4574	26.3414	41.8878	42.0836	42.9592	46.3645	47.0633	47.1964	46.4054
59.482	25.6784	29.0591	26.722	25.4269	25.8126	25.081	26.5041	39.8805	42.0285	46.0884	47.694	46.2578	44.9066	46.3323
60.9236	25.2956	27.6711	27.7817	25.0753	25.9158	26.2792	27.6938	39.733	42.0053	44.8628	46.534	47.034	46.1804	46.4828
62.3652	25.4834	28.8417	27.535	24.4616	25.7519	25.7617	27.6683	40.6763	44.1709	44.6093	47.6516	45.6183	47.4115	46.1088
63.8068	26.9188	28.9582	28.0228	23.7668	27.1794	27.915	27.3777	40.4707	43.3037	44.0064	47.5213	46.2505	47.757	46.9316
65.2484	24.3657	29.1813	27.7689	24.0838	26.6046	25.978	25.9511	41.0832	45.3601	44.2408	47.7775	45.754	46.1366	47.2052
66.6892	25.0654	28.9511	28.1887	24.1613	25.8649	25.9186	29.2537	39.9629	44.1199	44.892	46.5545	45.6869	46.9682	46.6685
68.1308	55.2272	92.4417	101.225	80.9546	113.546	152.918	148.116	61.2982	75.986	94.3518	117.069	172.835	280.436	318.616
69.5724	562.103	584.357	529.551	400.291	429.238	484.28	439.337	663.854	730.437	621.315	472.613	589.227	815.239	733.924
71.014	908.754	954.761	862.196	658.118	679.843	743.615	650.546	915.438	1041.08	880.614	695.944	746.411	1026.43	901.746
72.4556	1035.48	1137.94	1024.53	804.03	811.256	863.857	765.486	959.782	1107.15	955.652	777.237	812.31	1071.6	946.912
73.8964	1065.04	1206.86	1092.31	911.946	866.541	928.955	831.858	991.189	1123.51	993.915	816.722	825.073	1072.55	988.068
75.338	1117.07	1260.76	1099.48	952.039	887.936	957.419	840.761	979.702	1121.31	985.199	832.782	810.408	1085.16	985.712
76.7692	1099.11	1226.22	1119.4	971.139	893.338	939.683	823.566	968.11	1106.29	968.782	836.181	813.011	1057.02	986.116
78.2108	1074.67	1220.95	1108.52	968.331	889.29	936.145	827.684	948.46	1078.11	970.15	837.312	791.809	1049.63	984.643
79.6524	1037.2	1204.2	1075.3	976.788	871.259	916.179	802.622	918.363	1072.46	952.968	832.907	800.504	1023.22	987.474
81.094	1018.07	1153.06	1028.79	930.316	839.423	894.303	803.849	916.246	1040.64	929.816	811.031	781.848	992.834	954.294
82.5356	983.736	1113.44	1010.78	929.236	819.841	855.295	768.349	905.005	1010.53	909.779	806.602	775.977	968.694	935.592
83.9772	945.352	1062.73	976.098	884.604	793.501	828.814	747.014	874.023	981.903	901.859	794.885	744.5	955.106	938.319
85.4188	914.197	1035.37	931.165	863.088	763.279	791.19	734.931	860.174	959.988	863.332	800.557	726.083	936.733	896.682
86.8596	868.631	985.226	886.445	823.948	719.092	778.635	701.583	841.138	939.068	840.722	757.946	715.928	896.058	889.508
88.3012	840.151	947.731	841.349	788.349	700.665	738.438	682.856	821.239	907.801	827.727	748.848	704.349	882.481	854.1
89.742	796.683	876.498	804.714	763.373	671.36	705.513	639.994	794.444	893.618	823.439	735.565	690.957	854.886	845.532
91.1836	752.71	831.481	747.281	724.915	634.185	672.266	611.543	763.217	874.375	774.26	697.738	667.773	827.437	820.667
92.6252	720.073	783.678	709.346	694.161	602.113	643.059	593.383	749.577	843.711	768.349	696.238	652.494	808.391	818.388
94.0564	677.921	743.252	671.333	645.619	570.678	607.22	564.753	728.365	813.488	737.177	673.299	638.117	781.364	791.157
95.498	638.454	703.02	624.65	616.222	540.004	567.085	531.537	706.046	782.317	707.817	671.983	616.02	751.227	794.032
96.9396	604.352	653.786	597.136	582.385	505.85	527.082	503.497	688.237	761.486	693.149	637.707	592.99	733.601	765.925
98.3812	569.028	607.324	551.45	547.46	474.104	505.128	473.277	670.655	740.305	668.847	623.589	576.411	710.962	735.096
99.8228	523.442	564.363	509.382	508.849	437.246	469.008	451.58	648.767	712.161	639.415	610.084	566.538	680.528	729.59
101.264	491.058	527.16	473.095	473.103	410.375	440.123	424.153	632.282	696.201	627.526	594.448	553.611	669.445	706.873
102.705	454.91	480.619	435.141	437.723	384.449	404.225	389.81	613.338	669.688	605.385	579.015	542.894	637.812	681.563
104.147	416.041	450.583	402.916	410.07	359.349	382.143	371.976	595.458	652.262	594.115	568.737	533.197	611.787	660.006
105.588	384.18	413.679	370.161	378.675	330.557	354.161	341.837	570.445	620.741	550.426	546.518	512.662	591.513	641.945
107.03	356.899	379.407	333.845	350.336	311.142	327.672	323.462	553.842	597.233	542.348	530.883	496.183	573.232	621.212
108.471	323.799	343.7	310.723	319.947	285.246	301.114	300.743	528.025	579.527	520.862	511.193	488.946	549.818	602.914
109.912	304.264	315.45	282.436	297.868	258.518	274.917	281.135	516.431	559.668	503.573	500.88	469.207	528.868	582.681
111.344	273.152	282.233	257.62	268.808	239.439	254.406	257.69	494.081	538.221	483.877	481.866	460.552	516.018	565.101
112.785	250.561	261.885	231.306	247.647	219.14	234.655	241.451	480.027	524.728	471.275	473.709	436.002	481.802	545.624
114.227	227.024	236.532	212.181	226.078	202.868	216.975	224.685	462.333	492.579	446.585	450.02	430.735	472.408	522.306
115.668	210.478	219.84	195.812	207.423	187.348	199.325	208.152	449.641	471.157	427.328	437.32	413.077	446.858	495.621
117.11	191.9	199.288	177.688	188.824	171.68	181.041	191.308	432.35	456.201	411.473	429.245	404.31	426.546	477.445
118.552	174.292	178.291	162.214	171.967	155.714	165.076	178.618	415.464	435.743	392.308	409.156	386.859	412.798	466.698
119.993	160.264	164.417	146.965	161.321	145.014	152.694	165.142	398.739	413.944	372.842	402.527	372.732	395.163	440.804
121.435	145.339	148.06	135.492	145.859	131.013	141.618	151.973	384.435	393.929	359.113	384.772	360.473	377.631	422.57
122.876	132.939	133.66	125.636	136.113	124.299	132.294	145.201	367.848	385.898	339.546	374.682	349.538	361.855	404.392
124.316	122.056	124.627	114.205	122.485	114.964	122.133	134.168	348.48	360.997	323.019	355.619	332.223	341.495	384.262
125.758	109	114.738	106.321	114.334	108.283	110.499	123.859	330.967	339.952	310.354	345.248	320.028	329.692	366.938
127.2	103.457	107.297	99.5172	105.621	99.7793	106.632	115.334	324.109	324.983	291.917	339.121	307.816	313.12	350.089
128.632	95.4732	100.453	90.9806	97.3701	95.9595	99.9335	110.357	306.967	308.147	282.025	322.127	290.096	292.198	337.272
130.072	86.6048	93.2717	86.801	92.6947	91.5075	91.3177	104.354	292.845	296.944	267.949	315.888	282.37	284.05	317.238
131.514	79.29	87.0673	82.7195	85.4614	84.8152	87.9405	98.2826	281.298	277.695	251.216	299.939	270.979	267.933	297.916
132.956	75.3232	80.6306	77.2552	80.5781	80.1125	82.2337	93.3882	268.082	266.08	241.156	288.969	260.608	255.756	286.525
134.397	68.7457	73.7984	72.6061	75.4778	77.2629	76.6816	88.6507	253.388	250.319	230.992	276.316	255.438	238.524	274.259
135.839	65.3573	71.4707	70.0673	73.8151	72.4263	74.1174	86.1363	238.555	236.695	217.696	264.856	246.751	230.426	265.026
137.28	62.2656	68.449	65.7987	69.2986	69.8701	71.9773	82.916	229.914	228.733	211.221	253.094	231.555	220.048	243.024
138.721	59.4232	64.3491	61.3162	65.7354	66.696	67.4162	78.4193	215.256	212.414	198.303	243.773	225.407	208.684	232.824
140.163	56.8951	59.7156	58.7268	61.7817	64.68	65.1766	74.5084	205.457	198.697	188.78	231.784	215.582	198.658	219.843
141.604	54.1137	58.1459	57.4362	60.6327	62.9523	61.3177	74.2808	194.805	191.933	174.547	221.208	208.37	184.709	208.462
143.046	49.0998	54.722	55.5503	57.454	61.7338	58.8446	73.5008	186.082	180.67	169.482	214.601	201.553	176.188	203.983
144.487	48.4999	53.3435	52.9787	54.3697	60.0053	56.206	68.8986	177.83	167.182	164.631	205.375	190.787	166.656	191.75
145.92	47.593	52.1921	50.7058	51.6938	56.3708	57.0526	68.4959	169.157	161.234	157.849	194.443	184.467	157.019	180.163
147.375	45.3265	49.2304	49.6151	51.8265	56.9917	55.3546	66.7956	161.97	150.292	148.809	185.169	176.346	148.528	167.252
148.801	43.7313	46.8673	46.5983	51.1091	56.644	53.5563	63.0243	149.938	144.174	142.321	185.512	170.19	143.551	159.372
150.248	41.4281	47.4144	45.8986	47.8829	54.4333	54.4141	61.9899	142.874	132.621	134.935	172.838	167.228	137.306	152.57
151.694	40.0685	47.2871	45.7643	45.6373	55.3872	51.8751	62.9793	133.158	126.536	126.591	167.794	159.299	129.949	143.771
153.131	40.2291	44.4592	44.6224	45.7278	51.8265	50.6529	60.437	129.234	119.885	121.969	161.447	154.887	121.225	135.339
154.572	37.7687	42.5394	44.0282	44.4942	52.6849	48.2932	58.931	122.404	114.137	119.598	152.968	151.533	113.78	128.978
156.009	38.1925	42.4247	44.0209	45.1209	50.9295	47.8287	58.2412	114.308	105.9	111.092	144.742	143.831	112.081	122.441
157.455	37.3596	40.682	44.9211	42.088	50.0985	47.2344	58.1966	112.094	99.63	108.507	140.066	138.921	107.268	112.4
158.892	36.8529	40.4794	41.956	42.9375	50.4249	45.0057	55.8054	103.839	91.2189	103.595	134.441	135.323	100.263	108.971
160.332	36.0046	40.8399	41.6383	42.2346	48.1261	45.5818	59.5127	101.361	89.8936	102.343	130.53	132.256	98.3651	104.522
161.774	34.6296	39.7316	41.7094	41.9879	49.1497	43.1642	57.1849	94.3944	86.6406	98.4697	125.659	129.966	90.2396	96.9048
163.211	34.1939	38.7725	38.9832	41.4354	47.6691	46.4726	55.4984	88.6976	81.1383	94.9351	119.663	124.378	89.2336	92.1998
164.648	34.6023	37.5829	38.8172	41.1368	47.41	45.5059	54.9531	84.719	75.1045	92.7748	114.256	120.522	85.8299	89.8889
166.093	33.8157	37.4402	37.5656	39.2677	49.295	44.9765	53.88	79.6749	74.0273	85.5034	114.633	114.058	81.0858	85.1491
167.54	33.2261	40.0135	37.5238	38.4752	47.1993	42.8648	53.2726	77.3657	67.9286	85.6759	107.03	111.288	78.5623	79.9337
168.972	31.6589	38.0094	39.0439	37.724	48.5849	45.4024	54.6302	71.9818	66.3173	83.0554	104.879	114.069	75.1596	75.6155
170.413	32.2056	37.4604	37.1667	37.9935	47.5974	41.8225	52.3558	69.8216	63.8095	82.2167	100.802	107.577	71.997	72.702
171.855	32.4656	37.2386	38.1983	38.7768	45.0655	40.9051	54.2158	66.2705	59.547	78.6161	94.2163	103.911	68.7896	70.7534
173.296	30.6367	37.0803	37.279	37.5785	45.3396	42.3826	52.1007	61.5557	55.9285	75.9293	93.4039	102.092	67.0235	67.1927
174.737	32.7285	37.3438	36.7536	36.3696	46.4565	40.1741	51.766	60.7493	54.1995	73.2705	88.8194	97.329	65.2142	64.3401
176.179	31.6332	36.5364	34.5407	36.7695	45.398	42.0677	51.1562	57.8646	52.6908	73.2004	84.9456	95.5	64.677	60.1173
177.62	31.6033	36.7306	36.9349	35.7747	44.8497	42.0604	51.5141	56.4257	50.2558	70.8871	84.3232	93.7014	61.9839	57.945
179.062	31.8644	36.5695	35.6799	36.2546	44.0442	42.2302	50.7455	56.1526	46.9258	68.5322	79.8397	92.6082	62.438	55.0597
180.493	31.2553	35.4731	35.3052	36.4933	44.0297	39.8371	50.0338	53.5223	46.7298	67.5024	76.933	88.4165	58.8461	56.4925
181.934	31.2767	35.7445	37.0342	36.2647	44.4228	40.5735	50.2778	50.2617	44.0937	66.0504	75.1856	83.3233	56.4643	52.8989
183.376	30.2423	37.1091	36.5767	35.9299	44.5801	40.1697	50.0426	49.3053	42.0488	63.2014	74.1052	84.9146	57.4213	48.7154
184.817	31.6247	35.2664	34.892	35.858	44.1549	39.1031	48.9398	47.4993	38.9861	63.5572	72.2558	83.5449	54.5991	48.4661
186.259	29.9392	35.5277	35.0871	34.3343	43.7517	39.5899	49.0602	46.6641	40.7284	62.6179	69.441	77.7833	53.5696	46.3469
187.702	31.107	37.3308	35.6555	36.3165	43.6411	38.543	48.7213	44.9036	38.7609	60.1113	67.7351	76.6601	53.1795	43.5495
189.143	29.7955	35.1287	35.1473	34.0836	43.3881	37.959	46.4302	42.7835	37.2257	59.5783	64.507	75.0005	51.8559	44.1607
190.598	30.7821	36.075	34.9866	34.6625	42.6687	36.6903	46.4682	43.3008	36.1928	56.4138	64.298	75.2437	50.4484	42.5089
192.029	31.231	35.9715	33.0645	34.9178	42.7195	38.6151	48.0909	41.6122	34.5765	58.4572	61.2728	72.9733	50.4057	40.3434
193.466	30.8832	35.4731	35.443	34.0807	42.2317	38.9847	47.4276	39.9947	33.3534	58.2189	58.2219	70.919	49.0015	38.823
194.908	29.1813	36.4617	33.7742	36.0477	41.0774	35.6785	47.8038	39.746	34.1853	55.6763	58.1951	69.8837	49.0088	38.5286
196.348	30.3775	36.1583	34.3457	32.8114	42.5714	39.1522	46.3616	37.9402	32.7014	54.2646	55.7179	67.8213	47.6252	37.6073
197.78	31.8002	35.3727	36.1325	34.2727	41.1643	36.7882	46.6188	37.7831	32.9573	52.8812	54.7102	64.6965	45.1661	38.155
199.222	32.0571	35.1172	34.4862	34.5048	39.9311	37.4071	46.7489	36.3165	32.2213	52.08	52.2009	63.7435	46.9243	36.1727
200.664	31.2438	34.9766	34.6625	34.5507	40.4432	36.6716	44.8177	32.8157	30.4559	52.9875	52.9905	63.4746	46.6451	34.7414
202.105	30.9687	35.7345	37.3034	34.3558	39.015	36.0362	43.6615	34.0119	30.802	51.2018	50.9898	61.2294	44.2349	35.0182
203.547	30.1754	36.3035	35.2377	31.9772	39.3197	37.4345	44.4854	32.08	27.9802	49.2686	51.1474	59.4888	43.3125	33.7055
204.988	29.4727	34.9723	34.6955	32.4827	39.0886	36.5422	43.8376	33.9117	28.7295	50.3896	50.2455	58.0507	43.8914	34.0105
206.429	29.3874	34.6826	33.4994	34.7686	40.7356	36.1669	43.596	32.0657	28.9383	49.8457	47.3529	56.6574	44.4578	32.9787
207.871	29.1258	35.0397	35.8135	34.9881	38.6166	34.1881	43.1002	31.7488	29.1258	48.6201	46.4507	54.6865	42.8096	33.5924
209.312	29.9064	35.0168	35.3095	33.6282	38.2401	35.8063	41.7471	30.7934	28.8176	49.7003	46.5237	54.1315	42.8575	30.8362
210.753	29.9434	34.2325	34.2712	33.5695	38.354	35.9284	41.2093	31.8059	27.7235	47.4203	45.665	54.2306	40.682	32.3499
212.195	30.547	34.9723	33.8544	32.4542	37.1667	34.3128	40.4577	32.1671	28.2767	46.5998	44.2189	53.1544	42.7994	29.3305
213.627	30.9602	34.8532	33.6196	32.4256	39.2287	35.6153	42.9825	29.6632	27.4557	46.141	42.117	52.2437	41.734	31.6932
215.068	30.9046	34.8418	33.9231	33.2819	36.5494	36.6889	39.7518	30.0402	26.9585	45.4359	40.7385	49.6474	40.6603	28.8233
216.509	31.2068	35.5923	34.7486	31.8202	37.1465	35.3239	39.9094	28.6557	27.2431	44.6165	42.162	47.9518	40.9978	29.5821
217.952	29.4016	33.003	33.843	31.7574	37.8768	35.5981	39.5177	29.5039	26.0671	43.7503	40.1379	49.1688	42.461	29.2836
219.416	29.4528	34.9895	34.459	33.969	36.3524	36.3768	41.1788	29.1784	25.4707	43.0377	39.8024	46.879	39.2056	28.7437
220.838	29.8225	34.1222	35.0196	32.6328	36.3035	34.6138	38.4262	28.42	25.4184	42.6426	39.6535	46.8805	39.548	28.579
222.275	28.7608	35.0612	36.2647	33.9819	36.4516	33.9776	39.5249	27.793	25.5879	43.5844	37.7385	45.5366	40.0584	28.8261
223.721	30.8376	35.3396	33.3549	32.6085	36.5235	33.916	39.496	28.1391	25.153	41.1006	38.2762	44.3441	39.34	28.4073
225.158	30.5855	36.0707	34.7371	33.4722	36.8069	35.0928	38.4262	29.7571	25.4029	40.3101	34.9508	43.4477	37.995	27.3466
226.6	31.6832	33.694	33.8902	32.8043	37.0026	33.9962	37.0112	27.5279	25.8027	40.4244	35.5478	42.3318	38.5776	28.8233
228.04	31.1555	35.2105	34.095	34.0964	34.8518	33.674	37.148	28.2327	24.9398	39.8646	36.3481	41.1441	38.2891	28.5833
229.482	33.1932	34.9006	34.9178	33.6654	36.8486	34.7299	38.937	27.5364	24.8453	39.7446	35.5004	40.8355	39.1897	27.161
230.913	31.0899	34.4719	35.0168	33.6168	37.3639	35.3066	37.3351	27.8214	25.3958	40.5807	34.8661	41.4412	37.1148	26.773
232.355	31.7759	34.7901	34.0177	32.2071	36.7551	35.6368	36.6716	26.6909	25.0626	37.7053	35.1115	38.8259	37.0083	27.9788
233.796	30.7422	34.588	33.0316	34.9522	36.1296	32.1971	36.1555	26.5735	25.7109	37.9431	34.7758	40.6734	36.1483	27.4797
235.238	31.3865	35.6957	36.2791	32.4127	34.9594	32.4184	36.548	26.06	24.7987	37.6621	34.9565	38.5488	37.2372	26.5239
236.68	31.6075	33.3005	35.983	33.508	35.3798	33.023	36.4573	26.6187	23.9076	37.9474	34.5808	39.0886	36.1914	27.8512
238.122	29.5238	34.0305	33.6296	31.6675	35.3052	32.6528	37.3726	26.3598	24.2994	35.96	33.4479	37.8797	36.3567	26.3952
239.577	30.2209	34.7729	35.7891	32.9887	33.3377	33.5838	36.4804	27.0208	24.5406	37.6434	32.9887	37.6693	36.3826	26.6513
241.008	30.8333	35.1402	35.0641	31.3565	34.0606	34.1007	34.2282	26.6711	23.8372	36.4804	31.9258	36.85	36.2345	27.0193
242.445	30.6952	35.3884	33.6597	34.1981	34.4518	34.3042	36.3754	24.5843	23.2866	35.7991	32.9101	36.9493	35.9787	26.3711
243.886	30.5285	34.7557	35.6569	32.2842	34.3214	32.6799	35.4932	25.807	25.1798	34.9207	31.4706	35.9873	33.7742	26.9032
245.328	31.1298	35.6555	34.0406	31.7788	34.7113	31.8758	33.9804	24.4701	24.3037	35.242	31.1098	34.9479	34.1351	26.2085
246.769	30.5513	34.5923	34.6267	33.3434	33.4722	31.9729	36.6328	25.3662	23.7414	35.3181	32.5199	35.4487	35.0971	27.3806
248.2	31.706	34.8131	34.4088	33.0688	34.075	32.5299	34.9307	24.9624	23.8372	35.4516	31.127	33.2647	32.75	27.4429
249.642	32.0686	35.0742	34.5005	32.457	33.8315	33.8415	34.0649	25.7745	25.5357	35.4473	30.9075	32.2742	35.6354	26.1731
251.084	31.4193	37.1753	34.8403	31.8758	33.3706	32.9673	34.2125	23.6273	24.3093	33.6926	30.594	32.7099	32.5656	25.5767
252.525	30.1512	35.6569	33.2876	32.1471	34.2755	33.0473	33.737	24.6337	24.5095	34.6209	29.8353	32.6142	34.9995	25.0429
253.967	31.8844	37.8739	36.3768	32.9458	36.7019	113.003	83.3853	25.2024	25.1727	34.3257	32.8229	34.6023	39.1825	35.8293
WT	iR1/2 DKO
1104.98	970.79
837.61	1108.07
1137.54	1028.51
1118.9	1163.88
Suppl. Fig 3c
WT	iR1/2 DKO
793.899	835.481
560.273	527.627
848.244	737.118

## Sheet: Suppl. Fig4
Suppl. Fig. 4a
Suppl. Fig. 4b
Uninduced	Induced
4.40698	9.87671
3.4	11.9831
4.16842	11.0741
2.35484	12.7231
4.64286	7.09524
	9.84615
Suppl. Fig. 4d
Suppl. Fig. 4e

[truncated: 2 more sheets: Suppl. Fig5, Suppl. Fig6]
